# Supplementary material for: Characteristics and dynamic evolution of inter-industry volatility spillovers in China’s stock market
Source: PLoS One. 2025 Sep 5;20(9):e0330599. doi: 10.1371/journal.pone.0330599 (PMC12412994; doi:10.1371/journal.pone.0330599)
Supplement: S1 File — (ZIP) [file pone.0330599.s001.zip]

Archive with 4 entries (3 files):
- Supporting Information/data.xlsx
- Supporting Information/~$ble 3. Connectedness Table.docx
- Supporting Information/~$ble 4. Sector Connectedness Table.docx
- Supporting Information/
