# Supplementary material for: Characteristics and dynamic evolution of inter-industry volatility spillovers in China’s stock market
Source: PLoS One. 2025 Sep 5;20(9):e0330599. doi: 10.1371/journal.pone.0330599 (PMC12412994; doi:10.1371/journal.pone.0330599)
Supplement: S1 File — (ZIP) [file pone.0330599.s001.zip › Supporting Information/data.xlsx]

## Sheet: data
	CI005001.WI						CI005002.WI						CI005003.WI						CI005004.WI						CI005005.WI						CI005006.WI						CI005007.WI						CI005008.WI						CI005009.WI
日期	开盘价	最高价	最低价	收盘价		日期	开盘价	最高价	最低价	收盘价		日期	开盘价	最高价	最低价	收盘价		日期	开盘价	最高价	最低价	收盘价		日期	开盘价	最高价	最低价	收盘价		日期	开盘价	最高价	最低价	收盘价		日期	开盘价	最高价	最低价	收盘价		日期	开盘价	最高价	最低价	收盘价		日期	开盘价
Date	open	high	low	close		Date	open	high	low	close		Date	open	high	low	close		Date	open	high	low	close		Date	open	high	low	close		Date	open	high	low	close		Date	open	high	low	close		Date	open	high	low	close		Date	open
2005-01-04	989.8	997.834	945.851	972.695		2005-01-04	993.267	995.175	963.985	971.659		2005-01-04	993.187	999.409	964.568	974.903		2005-01-04	993.657	999.205	972.549	983.808		2005-01-04	996.045	1000.03	966.227	976.227		2005-01-04	991.362	1001.25	970.016	984.13		2005-01-04	994.567	1002.35	979.303	985.749		2005-01-04	995.506	1005.31	973.293	988.65		2005-01-04	991.275
2005-01-05	971.955	983.199	959.87	972.413		2005-01-05	972.005	984.736	960.545	976.691		2005-01-05	975.773	1000.33	967.314	988.501		2005-01-05	983.641	1003.01	975.598	993.24		2005-01-05	974.285	991.504	966.019	983.773		2005-01-05	982.696	1006.23	972.502	994.452		2005-01-05	987.12	1011.24	982.519	1001.77		2005-01-05	989.801	1018.04	979.658	1003.57		2005-01-05	982.734
2005-01-06	964.074	969.54	942.024	953.439		2005-01-06	977.311	980.996	950.387	957.309		2005-01-06	989.506	993.953	954.763	965.229		2005-01-06	992.944	997.428	971.9	979.578		2005-01-06	984.513	987.497	960.845	969.984		2005-01-06	994.956	1000.44	974.072	983.213		2005-01-06	1001.14	1006.37	985.302	993.224		2005-01-06	1002.24	1008.62	980.849	990.741		2005-01-06	993.679
2005-01-07	945.715	970.193	938.174	954.581		2005-01-07	956.364	968.08	908.716	920.746		2005-01-07	962.274	979.186	950.262	963.124		2005-01-07	979.404	995.559	969.782	977.871		2005-01-07	968.515	982.167	955.461	969.101		2005-01-07	983.18	1000.57	971.887	985.967		2005-01-07	991.365	1013.22	984.879	1000.56		2005-01-07	991.025	1010.43	980.763	994.23		2005-01-07	993.917
2005-01-10	944.875	951.333	930.635	943.788		2005-01-10	917.07	932.25	905.68	928.683		2005-01-10	962.894	975.574	950.318	970.787		2005-01-10	976.386	990.853	967.279	987.217		2005-01-10	966.103	982.64	959.06	977.494		2005-01-10	984.114	998.77	973.229	993.562		2005-01-10	998.585	1012.73	990.66	1010.29		2005-01-10	992.1	1008.83	983.699	1004.68		2005-01-10	996.444
2005-01-11	937.888	953.395	928.091	942.165		2005-01-11	928.751	935.658	909.889	917.329		2005-01-11	971.209	981.526	960.116	975.826		2005-01-11	987.163	996.917	979.261	989.321		2005-01-11	977.1	988.41	971.255	981.529		2005-01-11	993.819	1004.81	982.921	996.323		2005-01-11	1011.25	1027.09	1006.26	1020.09		2005-01-11	1006.57	1014.11	989.33	1003.46		2005-01-11	1003.04
2005-01-12	936.117	940.891	918.918	932.471		2005-01-12	915.584	927.799	908.082	920.806		2005-01-12	975.814	990.717	962.859	981.436		2005-01-12	988.223	994.426	975.716	987.231		2005-01-12	981.903	987.497	972.988	983.595		2005-01-12	995.407	1009.06	984.785	1001.96		2005-01-12	1019.19	1025.68	1006.11	1017.8		2005-01-12	1001.51	1012.79	989.677	1006.84		2005-01-12	1007.08
2005-01-13	925.059	930.419	912.635	921.538		2005-01-13	921.673	939.67	914.646	936.179		2005-01-13	980.456	990.438	967.893	979.674		2005-01-13	985.193	992.476	974.826	982.353		2005-01-13	982.92	996.839	972.917	984.71		2005-01-13	999.083	1011.25	987.816	1002.78		2005-01-13	1015.82	1022.82	1005.14	1014.2		2005-01-13	1001.49	1015.65	992.164	1006.36		2005-01-13	1010.23
2005-01-14	916.443	932.184	905.16	910.481		2005-01-14	934.137	944.249	921.717	927.296		2005-01-14	977.579	988.319	961.135	966.933		2005-01-14	981.945	993.072	968.896	972.613		2005-01-14	985.259	998.042	973.85	979.608		2005-01-14	1001.5	1013.62	987.198	993.128		2005-01-14	1014.61	1026.24	998.91	1003.13		2005-01-14	1005.93	1016.44	989.516	994.472		2005-01-14	1010.97
2005-01-17	900.157	908.605	872.452	881.625		2005-01-17	912.179	925.695	890.946	909.152		2005-01-17	953.839	961.457	929.877	938.134		2005-01-17	963.386	968.931	919.764	930.039		2005-01-17	970.352	978.91	951.279	961.494		2005-01-17	984.173	992.889	962.26	973.021		2005-01-17	992.656	1002.51	971.262	979.973		2005-01-17	982.593	991.354	955.697	966.027		2005-01-17	992.899
2005-01-18	877.368	890.593	860.453	875.378		2005-01-18	908.279	919.335	894.192	911.062		2005-01-18	938.148	959.347	932.091	954.141		2005-01-18	929.332	940.656	910.526	931.441		2005-01-18	961.484	981.326	951.69	975.91		2005-01-18	973.011	989.477	953.124	977.378		2005-01-18	981.159	999.393	974.099	994.516		2005-01-18	969.776	990.801	958.744	984.254		2005-01-18	975.705
2005-01-19	875.516	883.995	864.58	873.053		2005-01-19	908.085	911.975	877.332	885.336		2005-01-19	951.947	958.162	937.867	946.977		2005-01-19	931.971	939.984	919.032	927.025		2005-01-19	974.313	981.143	961.931	969.606		2005-01-19	972.787	986.184	959	973.097		2005-01-19	993.211	1000.2	982.642	989.564		2005-01-19	983.47	997.571	970.948	985.078		2005-01-19	961.372
2005-01-20	869.811	884.858	857.547	869.324		2005-01-20	872.925	886.264	851.528	869.342		2005-01-20	940.671	947.424	925.716	934.383		2005-01-20	918.849	927.668	890.918	911.387		2005-01-20	964.199	974.167	949.486	961.607		2005-01-20	965.991	975.978	941.171	956.3		2005-01-20	984.13	990.621	966.594	972.699		2005-01-20	978.746	991.011	961.837	976.709		2005-01-20	951.514
2005-01-21	869.107	901.936	855.924	892.155		2005-01-21	863.652	921.591	855.723	907.952		2005-01-21	931.523	963.48	913.597	956.797		2005-01-21	907.676	949.588	896.512	938.242		2005-01-21	960.2	1002.15	952.58	993.631		2005-01-21	953.296	983.926	935.539	974.94		2005-01-21	971.351	1000.43	952.399	993.783		2005-01-21	972.747	1003.16	955.513	995.023		2005-01-21	944.686
2005-01-24	910.222	922.502	886.221	907.643		2005-01-24	926.843	941.675	905.806	925.833		2005-01-24	980.921	994.969	959.614	975.199		2005-01-24	958.516	972.563	935.89	954.014		2005-01-24	1012.4	1024.56	995.13	1009.28		2005-01-24	994.159	1011.8	975.569	993.187		2005-01-24	1015.49	1032.8	999.038	1011.27		2005-01-24	1016.68	1034.17	997.101	1014.49		2005-01-24	991.733
2005-01-25	902.195	915.202	888.629	907.385		2005-01-25	922.367	947.724	906.487	940.385		2005-01-25	972.915	983.155	951.092	971.98		2005-01-25	947.457	954.802	929.215	945.518		2005-01-25	1006.87	1013.21	989.292	1007.64		2005-01-25	988.842	1000.89	971.633	990.866		2005-01-25	1009.31	1011.71	984.325	998.392		2005-01-25	1005.7	1012.43	987.418	1004.67		2005-01-25	978.002
2005-01-26	905.192	914.304	893.864	900.954		2005-01-26	938.236	945.4	921.149	929.597		2005-01-26	968.558	984.503	955.642	965.229		2005-01-26	943.239	949.925	926.303	933.659		2005-01-26	1005.57	1018.4	996.297	1004.34		2005-01-26	989.307	1001.46	975.164	985.161		2005-01-26	996.261	1002.62	981.304	986.887		2005-01-26	1002.15	1010.2	986.971	993.027		2005-01-26	972.274
2005-01-27	898.018	904.45	877.668	887.38		2005-01-27	925.596	931.84	899.047	908.201		2005-01-27	962.721	972.422	945.509	951.96		2005-01-27	928.554	940.514	916.285	927.34		2005-01-27	1001.14	1008.95	989.165	993.244		2005-01-27	980.705	990.076	963.635	972.23		2005-01-27	988.392	993.97	968.369	973.088		2005-01-27	991.557	998.921	973.488	979.442		2005-01-27	961.93
2005-01-28	882.753	895.058	871.213	879.648		2005-01-28	894.674	918.675	881.183	906.346		2005-01-28	949.127	961.742	930.529	940.038		2005-01-28	926.437	934.525	912.15	918.594		2005-01-28	993.207	1002.97	981.02	990.972		2005-01-28	967.868	979.12	944.569	956.986		2005-01-28	972.335	983.247	956.393	963.375		2005-01-28	974.725	985.161	953.911	963.573		2005-01-28	954.099
2005-01-31	878.44	886.727	854.745	860.31		2005-01-31	904.467	918.53	886.858	904.755		2005-01-31	931.029	943.26	906.604	919.255		2005-01-31	915.514	928.316	895.837	911.869		2005-01-31	986.615	998.826	972.963	984.179		2005-01-31	951.228	959.914	924.517	936.725		2005-01-31	957.325	961.867	922.347	928.851		2005-01-31	955.708	965.672	920.828	933.872		2005-01-31	934.938
2005-02-01	858.091	871.26	838.909	850.219		2005-02-01	898.76	927.225	888.66	912.078		2005-02-01	916.635	933.434	898.067	908.322		2005-02-01	912.126	938.487	904.177	923.586		2005-02-01	983.061	1006.03	976.865	990.37		2005-02-01	932.394	952.515	919.329	928.619		2005-02-01	927.089	942.638	910.279	918.037		2005-02-01	930.029	947.764	911.348	922.774		2005-02-01	912.25
2005-02-02	851.072	908.973	848.61	900.205		2005-02-02	914.447	974.817	910.716	971.429		2005-02-02	909.774	964.956	903.317	959.037		2005-02-02	924.373	971.922	919.297	967.39		2005-02-02	992.023	1044.73	987.497	1040.08		2005-02-02	929.957	980.695	922.75	975.546		2005-02-02	919.773	973.95	915.538	969.693		2005-02-02	927.035	978.262	921.083	972.763		2005-02-02	907.163
2005-02-03	900.711	921.72	879.451	898.718		2005-02-03	970.608	979.599	945.267	956.849		2005-02-03	959.373	971.57	933.3	943.361		2005-02-03	968.287	987.008	939.867	948.329		2005-02-03	1039.78	1051.89	1017.78	1027.56		2005-02-03	971.703	991.499	949.175	962.325		2005-02-03	969.305	981.346	944.339	950.218		2005-02-03	971.16	987.96	944.881	956.925		2005-02-03	948.319
2005-02-04	892.774	929.01	884.127	915.575		2005-02-04	956.116	983.071	944.224	972.517		2005-02-04	941.877	967.822	933.485	961.381		2005-02-04	943.937	970.086	931.435	961.404		2005-02-04	1027.82	1067.91	1019.08	1057.45		2005-02-04	960.193	988.274	948.963	978.904		2005-02-04	950.581	974.322	943.142	966.566		2005-02-04	954.118	980.51	944.662	971.707		2005-02-04	925.038
2005-02-16	922.712	944.337	912.233	925.263		2005-02-16	979.751	993.819	964.883	980.048		2005-02-16	970.236	990.858	961.48	973.596		2005-02-16	968.767	981.736	957.789	968.532		2005-02-16	1063.31	1087.06	1053.05	1065.94		2005-02-16	984.986	1009.45	973.955	992.443		2005-02-16	979.263	993.956	969.11	979.889		2005-02-16	980.292	995.834	970.532	982.146		2005-02-16	952.551
2005-02-17	926.817	932.609	908.319	921.664		2005-02-17	980.567	983.748	960.053	973.195		2005-02-17	972.605	980.474	959.716	974.726		2005-02-17	970.568	978.411	953.602	966.577		2005-02-17	1065.08	1070.14	1042.93	1055.96		2005-02-17	988.862	999.133	974.655	992.075		2005-02-17	981.601	993.07	968.699	986.35		2005-02-17	985.172	997.277	972.436	992.217		2005-02-17	949.385
2005-02-18	921.021	935.917	907.805	914.56		2005-02-18	972.106	990.53	963.014	974.172		2005-02-18	974.554	981.488	960.102	963.846		2005-02-18	966.272	972.991	951.249	956.653		2005-02-18	1056.09	1062.06	1030.97	1034.33		2005-02-18	989.762	998.031	973.828	979.644		2005-02-18	987.391	999.698	972.17	980.856		2005-02-18	994.411	1002.38	975.314	982.449		2005-02-18	951.5
2005-02-21	914.607	939.08	909.577	934.82		2005-02-21	972.73	994.319	964.924	989.122		2005-02-21	965.364	1002.73	959.706	993.548		2005-02-21	957.189	975.717	951.106	970.719		2005-02-21	1035.26	1058.95	1030.32	1054.72		2005-02-21	980.206	1004.82	973.61	999.17		2005-02-21	981.227	999.027	973.176	996.494		2005-02-21	983.466	1001.89	975.46	994.869		2005-02-21	943.452
2005-02-22	934.41	960.726	928.034	952.394		2005-02-22	991.621	1013.62	982.075	1005.81		2005-02-22	993.665	1031.71	986.752	1025.3		2005-02-22	974.988	999.595	965.626	991.71		2005-02-22	1056.3	1080.43	1045.71	1074.58		2005-02-22	1000.78	1033.8	993.803	1027.03		2005-02-22	995.834	1028.61	990.064	1021.59		2005-02-22	993.989	1025.12	985.907	1018.76		2005-02-22	956.561
2005-02-23	952.336	972.137	942.548	956.19		2005-02-23	1005.75	1016.55	993.065	1005.14		2005-02-23	1024.85	1044.55	1010.38	1030.22		2005-02-23	992.765	1006.79	975.883	991.081		2005-02-23	1070.92	1083.24	1046.37	1065.99		2005-02-23	1028.55	1049.12	1014.07	1036.08		2005-02-23	1021.29	1036.21	1008.88	1025.97		2005-02-23	1019.92	1042.86	1002.52	1025.27		2005-02-23	978.144
2005-02-24	952.944	963.959	936.612	954.155		2005-02-24	1004.25	1017.16	994.51	1008.45		2005-02-24	1028.75	1046.04	1016.62	1037.49		2005-02-24	988.937	998.067	977.711	990.537		2005-02-24	1061.87	1076.82	1044.6	1065.94		2005-02-24	1033.07	1050.46	1020.12	1040.56		2005-02-24	1022.48	1037.01	1012.41	1030.36		2005-02-24	1023.87	1044.11	1010.15	1029.72		2005-02-24	982.896
2005-02-25	954.48	979.775	947.571	957.176		2005-02-25	1011.01	1047.01	1005.35	1024.01		2005-02-25	1037.26	1063.13	1027.41	1037.86		2005-02-25	990.058	1011.69	984.704	992.096		2005-02-25	1066.94	1086.39	1059.81	1066.86		2005-02-25	1040.25	1057.78	1029.4	1039.16		2005-02-25	1032.48	1054.1	1023.93	1035.27		2005-02-25	1031.21	1054.22	1019.34	1034.3		2005-02-25	980.87
2005-02-28	956.761	976.796	945.779	963.246		2005-02-28	1023.67	1034.95	1011.99	1023.06		2005-02-28	1035.77	1062.57	1028.25	1048.96		2005-02-28	990.792	998.607	974.504	983.776		2005-02-28	1065.35	1076.29	1047.79	1057.21		2005-02-28	1038.88	1051.91	1023.02	1036.98		2005-02-28	1035.25	1052.47	1022.86	1035.21		2005-02-28	1033.48	1045.44	1012.4	1026.51		2005-02-28	982.904
2005-03-01	963.636	979.679	953.749	966.623		2005-03-01	1016.23	1029.55	1001.21	1011.11		2005-03-01	1050.72	1076.83	1034.14	1055.75		2005-03-01	982.851	991.135	968.652	980.577		2005-03-01	1052.37	1063.6	1041.15	1050.68		2005-03-01	1035.4	1050.84	1020.02	1039.3		2005-03-01	1033.33	1043.38	1017.03	1029.3		2005-03-01	1025.79	1035.96	1009.31	1023.91		2005-03-01	977.33
2005-03-02	967.94	987.259	948.644	955.332		2005-03-02	1010.91	1029.94	992.146	1000.03		2005-03-02	1056.59	1071.73	1020.91	1026.18		2005-03-02	982.432	1006.7	972.036	982.539		2005-03-02	1049.06	1059.43	1011.82	1016.08		2005-03-02	1039.21	1056.4	1019.8	1027.63		2005-03-02	1028.39	1042.53	1007.81	1012.17		2005-03-02	1027.78	1046.18	1008.24	1017.68		2005-03-02	974.289
2005-03-03	952.321	965.192	934.563	960.609		2005-03-03	998.371	1010.45	987.879	1004.67		2005-03-03	1023.32	1044.18	1011.03	1037.42		2005-03-03	982.128	993.601	973.088	988.994		2005-03-03	1013.63	1037.03	1005.39	1032.95		2005-03-03	1023.85	1041.26	1010.99	1034.07		2005-03-03	1010.76	1024.08	999.392	1020.34		2005-03-03	1015.52	1028.83	991.863	1013.45		2005-03-03	963.989
2005-03-04	959.725	973.446	946.011	954.578		2005-03-04	1003.12	1007.33	974.765	982.981		2005-03-04	1036.35	1043.44	1018.14	1026.25		2005-03-04	991.208	1007.49	983.466	993.667		2005-03-04	1033.84	1038.22	1020.18	1026.49		2005-03-04	1033.6	1043.16	1017.69	1027.13		2005-03-04	1020.4	1029.54	1006.59	1014.73		2005-03-04	1014.62	1020.8	994.35	1000.69		2005-03-04	968.836
2005-03-07	955.167	973.337	950.643	963.335		2005-03-07	982.494	992.052	972.107	978.036		2005-03-07	1026.65	1041.47	1016.98	1030.02		2005-03-07	997.445	1006.92	985.969	994.157		2005-03-07	1025.45	1041.7	1018.55	1032.4		2005-03-07	1027.77	1050.83	1018.85	1041.15		2005-03-07	1016.99	1030.58	1009.09	1021.79		2005-03-07	1002.31	1015.39	991.431	1003.33		2005-03-07	958.83
2005-03-08	968.758	989.371	956.449	974.607		2005-03-08	978.775	1005.84	972.671	1001.4		2005-03-08	1031.75	1067.3	1026.87	1062.02		2005-03-08	998.179	1015.34	989.578	1012		2005-03-08	1033.93	1049.5	1026.49	1046.06		2005-03-08	1043.72	1067.67	1034.92	1061.49		2005-03-08	1020.04	1039.44	1015.88	1036.65		2005-03-08	1006.32	1029.54	1000.91	1024.28		2005-03-08	966.643
2005-03-09	976.07	992.973	965.73	976.69		2005-03-09	1004.19	1013.75	981.959	991.411		2005-03-09	1065.07	1081.86	1052.71	1067.64		2005-03-09	1014.62	1027.6	1001	1011.01		2005-03-09	1048.17	1059.27	1034.13	1046.48		2005-03-09	1061.58	1078.24	1047.47	1064.73		2005-03-09	1041.32	1050.56	1028.27	1039.27		2005-03-09	1027.8	1039.26	1013.31	1027.5		2005-03-09	982.163
2005-03-10	976.485	980.002	946.402	953.368		2005-03-10	991.369	996.375	956.209	962.171		2005-03-10	1069.02	1072.98	1026.07	1033.43		2005-03-10	1011.37	1016	982.467	988.455		2005-03-10	1046.43	1050	1013	1017.29		2005-03-10	1064.87	1071.73	1030.54	1040.07		2005-03-10	1039.66	1042	1002.48	1009.32		2005-03-10	1026.91	1034.65	992.511	999.671		2005-03-10	985.333
2005-03-11	952.487	965.69	938.166	952.006		2005-03-11	961.322	978.314	946.652	965.521		2005-03-11	1030.63	1065.2	1024.07	1053.83		2005-03-11	986.461	1001.61	977.618	990.617		2005-03-11	1016.48	1030.44	1003.66	1013.8		2005-03-11	1036.89	1059.01	1024.83	1046.21		2005-03-11	1008.21	1019.93	997.301	1008.58		2005-03-11	998.337	1017.3	988.144	1004.13		2005-03-11	955.525
2005-03-14	951.756	965.159	929.755	950.373		2005-03-14	966.727	1006.04	951.392	991.129		2005-03-14	1054.73	1079.99	1029.96	1063.32		2005-03-14	989.373	1001.58	965.786	983.724		2005-03-14	1015.35	1038.5	1000.85	1021.82		2005-03-14	1045.34	1070.92	1021.46	1051.61		2005-03-14	1010.45	1019.56	982.106	998.641		2005-03-14	1004.09	1016.86	979.408	999.234		2005-03-14	945.489
2005-03-15	949.131	955.944	921.048	928.788		2005-03-15	991.22	999.331	964.03	970.766		2005-03-15	1064.57	1073.49	1032.01	1040.51		2005-03-15	984.052	990.193	955.964	962.869		2005-03-15	1024.09	1030.85	1003.89	1009.88		2005-03-15	1049.83	1064.26	1027.95	1038.77		2005-03-15	1001.21	1014.98	986.96	995.514		2005-03-15	1000.1	1011.04	975.996	985.28		2005-03-15	938.458
2005-03-16	923.886	936.569	906.622	922.808		2005-03-16	968.44	975.83	939.495	950.626		2005-03-16	1039.24	1047.52	1007.08	1022.5		2005-03-16	962.098	968.605	939.679	949.505		2005-03-16	1010	1017.54	988.999	997.804		2005-03-16	1036.08	1049.01	1011.33	1026.55		2005-03-16	992.585	1001.69	973.988	984.462		2005-03-16	983.264	991.929	961.773	974.302		2005-03-16	926.625
2005-03-17	924.538	936.701	909.655	919.428		2005-03-17	952.124	964.2	937.328	946.401		2005-03-17	1021.26	1037.88	1001.57	1011.24		2005-03-17	949.838	958.525	933.677	941.512		2005-03-17	997.892	1005.43	976.797	983.244		2005-03-17	1024.42	1042.21	1005.33	1016.25		2005-03-17	982.167	991.177	966.062	971.239		2005-03-17	972.963	982.451	948.848	956.136		2005-03-17	915.371
2005-03-18	918.435	935.059	904.755	911.697		2005-03-18	943.689	952.13	894.391	907.071		2005-03-18	1008.67	1019.34	981.451	992.473		2005-03-18	940.994	950.029	923.134	932.19		2005-03-18	982.527	993.547	967.519	976.976		2005-03-18	1014.36	1025.6	984.144	995.264		2005-03-18	971.397	979.887	951.189	958.136		2005-03-18	955.733	969.102	931.712	943.259		2005-03-18	909.745
2005-03-21	911.476	925.439	901.156	918.174		2005-03-21	902.519	912.968	886.551	904.239		2005-03-21	990.545	1011.39	978.657	1000.13		2005-03-21	931.267	944.463	920.965	932.512		2005-03-21	977.538	992.019	971.408	987.853		2005-03-21	993.381	1016.78	977.285	1004.71		2005-03-21	956.445	966.261	943.051	954.557		2005-03-21	941.27	956.419	929.693	945.6		2005-03-21	892.878
2005-03-22	919.645	928.862	894.813	906.256		2005-03-22	906.534	924.607	888.142	910.613		2005-03-22	1000.33	1011.59	948.598	969.04		2005-03-22	932.601	940.055	895.106	908.25		2005-03-22	987.684	991.66	957.239	966.299		2005-03-22	1001.85	1017.38	966.903	986.621		2005-03-22	953.839	959.722	907.129	923.037		2005-03-22	946.397	952.254	901.009	912.19		2005-03-22	883.55
2005-03-23	907.021	922.409	887.969	898.283		2005-03-23	909.487	933.143	899.808	913.279		2005-03-23	967.704	999.31	954.731	976.483		2005-03-23	906.945	919.67	890.497	904.019		2005-03-23	964.008	974.214	940.337	951.958		2005-03-23	984.731	1005.98	963.864	982.725		2005-03-23	920.441	937.593	907.257	920.466		2005-03-23	909.199	929.937	893.562	911.292		2005-03-23	851.035
2005-03-24	899.02	910.18	874.292	900.089		2005-03-24	909.98	920.593	889.706	910.744		2005-03-24	974.725	993.556	958.295	986.117		2005-03-24	903.007	918.541	892.047	913.304		2005-03-24	951.149	972.934	943.803	968.539		2005-03-24	977.985	998.991	960.115	988.821		2005-03-24	918.999	934.376	909.895	930.734		2005-03-24	910.473	929.522	897.347	922.501		2005-03-24	863.488
2005-03-25	894.907	909.13	885.109	899.051		2005-03-25	911.693	922.437	900.802	912.472		2005-03-25	986.5	997.854	971.107	982.169		2005-03-25	913.783	923.293	902.567	913.73		2005-03-25	968.902	977.116	956.492	967.402		2005-03-25	987.18	1000.61	974.121	988.246		2005-03-25	931.548	938.72	917.907	927.563		2005-03-25	921.34	932.158	908.495	919.347		2005-03-25	875.327
2005-03-28	898.833	906.612	875.451	893.052		2005-03-28	909.693	920.635	894.12	912.635		2005-03-28	979.374	988.575	952.827	974.53		2005-03-28	911.053	916.559	892.907	908.103		2005-03-28	967.038	974.401	949.769	966.816		2005-03-28	985.502	1001.63	964.716	990.682		2005-03-28	922.161	927.109	896.107	912.559		2005-03-28	916.562	922.03	891.673	908.688		2005-03-28	871.107
2005-03-29	895.964	908.572	883.374	888.775		2005-03-29	915.601	927.315	904.647	910.562		2005-03-29	973.219	985.765	956.833	961.67		2005-03-29	907.151	919.304	895.374	903.054		2005-03-29	966.471	983.171	958.903	969.188		2005-03-29	990.479	1006.47	975.829	984.646		2005-03-29	913	925.52	901.649	908.337		2005-03-29	906.089	922.09	896.586	905.802		2005-03-29	873.291
2005-03-30	885.836	894.937	865.416	872.611		2005-03-30	909.564	921.289	890.593	906.707		2005-03-30	955.517	959.884	913.155	925.352		2005-03-30	899.49	907.098	877.798	887.967		2005-03-30	966.216	975.292	950.513	959.437		2005-03-30	976.878	984.693	948.402	958.808		2005-03-30	903.824	906.647	872.26	876.913		2005-03-30	901.285	910.498	870.056	879.627		2005-03-30	863.104
2005-03-31	868.483	887.295	860.635	883.747		2005-03-31	903.503	916.897	889.662	912.946		2005-03-31	918.907	938.957	904.134	931.665		2005-03-31	884.683	900.377	872.948	897.035		2005-03-31	952.738	963.051	934.21	954.447		2005-03-31	953.991	970.954	941.664	965.492		2005-03-31	878.062	888.045	859.465	883.677		2005-03-31	874.947	891.994	861.854	883.888		2005-03-31	851.099
2005-04-01	882.428	934.55	867.261	918.077		2005-04-01	911.319	975.194	901.368	956.523		2005-04-01	931.556	991.069	917.328	978.372		2005-04-01	897.645	940.988	882.226	926.023		2005-04-01	952.904	1009.91	945.257	993.365		2005-04-01	964.878	1020.01	949.216	1004.46		2005-04-01	882.321	928.405	870.537	914.556		2005-04-01	882.739	921.484	864.436	909.424		2005-04-01	861.775
2005-04-04	906.679	924.296	891.346	904.207		2005-04-04	943.832	966.899	927.278	948.865		2005-04-04	969.424	983.984	946.761	962.229		2005-04-04	918.903	934.773	901.75	918.005		2005-04-04	985.187	994.671	966.61	975.445		2005-04-04	995.8	1014.36	973.239	992.276		2005-04-04	903.134	914.599	884.141	896.588		2005-04-04	899.032	911.286	878.771	891.056		2005-04-04	880.949
2005-04-05	903.345	925.698	886.399	899.686		2005-04-05	947.861	968.53	936.887	951.513		2005-04-05	960.242	980.848	947.836	962.432		2005-04-05	914.929	926.675	901.342	906.969		2005-04-05	972.793	983.961	951.03	957.819		2005-04-05	990.437	1005.23	973.49	983.911		2005-04-05	894.971	906.77	878.007	887.642		2005-04-05	886.987	898.183	871.355	879.425		2005-04-05	864.986
2005-04-06	900.035	934.595	890.401	922.2		2005-04-06	952.04	995.594	943.805	983.714		2005-04-06	961.173	997.34	950.205	988.632		2005-04-06	909.328	940.205	902.538	932.52		2005-04-06	953.032	964.37	929.987	950.862		2005-04-06	983.935	1025.54	970.876	1013.49		2005-04-06	888.222	913.142	873.372	905.329		2005-04-06	878.33	899.681	862.024	891.723		2005-04-06	852.113
2005-04-07	922.312	957.399	908.174	921.179		2005-04-07	985.311	1013.57	967.488	978.245		2005-04-07	991.832	1025.01	983.146	996.255		2005-04-07	933.474	960.257	926.286	935.961		2005-04-07	950.324	975.733	935.413	955.87		2005-04-07	1016.32	1052	1007.08	1024.97		2005-04-07	902.908	935.647	897.685	919.197		2005-04-07	892.755	931.45	884.305	908.022		2005-04-07	854.382
2005-04-08	918.482	942.73	908.309	936.276		2005-04-08	977.827	1011.52	968.047	1006.55		2005-04-08	996.494	1024.27	987.345	1018.63		2005-04-08	937.062	956.26	924.391	952.229		2005-04-08	956.112	968.101	943.843	964.297		2005-04-08	1023.07	1052.15	1012.44	1045.53		2005-04-08	917.967	938.735	909.996	935.277		2005-04-08	907.489	928.291	895.226	923.514		2005-04-08	871.049
2005-04-11	932.4	940.806	913.799	926.781		2005-04-11	1009.56	1018.65	979.858	992.326		2005-04-11	1019.04	1035.15	999.614	1015.64		2005-04-11	952.58	959.289	934.06	944.952		2005-04-11	964.021	971.155	949.819	955.893		2005-04-11	1045.28	1065.31	1025.65	1042.21		2005-04-11	935.104	944.425	920.001	930.376		2005-04-11	925.046	943.334	912.472	929.835		2005-04-11	895.591
2005-04-12	923.12	928.431	903.343	909.218		2005-04-12	987.82	996.848	965.975	978.318		2005-04-12	1015.35	1026.92	991.762	997.467		2005-04-12	943.293	949.467	923.905	928.193		2005-04-12	953.939	968.113	943.21	950.149		2005-04-12	1038.86	1047.25	1013.86	1023.54		2005-04-12	929.242	934.742	905.499	908.417		2005-04-12	927.06	939.009	905.451	912.844		2005-04-12	900.542
2005-04-13	913.949	942.029	909.951	930.023		2005-04-13	987.046	1014.48	980.12	999.372		2005-04-13	1009.31	1035.45	1000.44	1024.68		2005-04-13	937.489	963.33	931.633	949.72		2005-04-13	955.715	980.355	953.393	971.362		2005-04-13	1032.51	1062.99	1024.74	1045.34		2005-04-13	914.912	944.02	913.327	937.413		2005-04-13	916.236	945.007	911.51	934.349		2005-04-13	891.119
2005-04-14	931.278	939.147	914.617	924.837		2005-04-14	1002.79	1012.41	975.213	982.275		2005-04-14	1025.62	1032.97	997.592	1003.62		2005-04-14	953.643	962.166	933.345	938.323		2005-04-14	979.582	989.531	960.489	967.711		2005-04-14	1047.6	1058.96	1022.57	1032.92		2005-04-14	940.269	948.251	916.146	922.023		2005-04-14	934.056	948.294	912.095	919.502		2005-04-14	914.259
2005-04-15	920.098	923.306	899.346	908.118		2005-04-15	973.367	987.378	950.202	966.644		2005-04-15	996.069	1006.35	974.01	985.264		2005-04-15	931.917	940.5	915.145	923.874		2005-04-15	961.76	974.314	944.781	955.421		2005-04-15	1027.89	1039.91	1003.22	1017.86		2005-04-15	916.636	923.536	895.546	902.622		2005-04-15	913.161	917.288	886.038	892.265		2005-04-15	892.827
2005-04-18	902.491	910.098	878.909	890.692		2005-04-18	960.904	977.105	948.239	962.103		2005-04-18	982.226	993.72	957.805	972.067		2005-04-18	920.076	926.972	894.694	906.734		2005-04-18	953.804	962.365	935.487	944.609		2005-04-18	1014.38	1028.71	993.796	1010.7		2005-04-18	898.559	903.965	874.934	885.96		2005-04-18	882.738	891.341	859.89	875.634		2005-04-18	877.78
2005-04-19	888.629	897.664	874.252	886.674		2005-04-19	962.222	975.77	949.31	959.269		2005-04-19	971.218	983.704	958.805	973.258		2005-04-19	904.939	918.132	893.566	908.242		2005-04-19	945.611	957.192	935.257	946.766		2005-04-19	1009.44	1026.28	990.653	1007.41		2005-04-19	884.153	898.498	877.466	892.606		2005-04-19	870.421	889.309	858.5	878.44		2005-04-19	863.203
2005-04-20	884.996	896.013	870.478	885.71		2005-04-20	955.132	963.922	938.51	951.388		2005-04-20	971.996	980.428	941.785	957.367		2005-04-20	905.508	910.09	882.09	889.787		2005-04-20	945.561	956.916	932.428	947.719		2005-04-20	1003.34	1015.95	976.878	995.466		2005-04-20	881.172	885.922	856.235	861.828		2005-04-20	876.357	882.529	848.465	860.384		2005-04-20	862.226
2005-04-21	885.052	901.06	870.83	880.991		2005-04-21	949.538	973.036	941.884	964.093		2005-04-21	954.61	971.976	930.082	948.93		2005-04-21	887.7	897.961	866.822	878.396		2005-04-21	944.941	948.938	920.758	926.337		2005-04-21	992.457	1013.73	965.483	983.902		2005-04-21	857.189	864.977	824.6	837.86		2005-04-21	858.418	869.32	830.078	839.105		2005-04-21	852.772
2005-04-22	882.329	890.82	860.621	872.269		2005-04-22	961.723	979.167	948.084	967.735		2005-04-22	944.947	956.901	915.596	931.578		2005-04-22	875.649	892.729	863.641	878.44		2005-04-22	923.106	932.666	906.888	918.47		2005-04-22	981.861	999.04	951.669	968.934		2005-04-22	836.301	845.435	811.006	823.155		2005-04-22	835.799	847.952	806.151	820.184		2005-04-22	841.283
2005-04-25	868.466	879.993	848.641	866.081		2005-04-25	963.81	972.157	919.286	940.624		2005-04-25	924.59	935.751	893.039	913.646		2005-04-25	875.57	886.309	854.331	870.941		2005-04-25	913.37	917.129	884.629	895.317		2005-04-25	962.746	974.978	927.405	952.432		2005-04-25	820.121	830.294	791.546	815.713		2005-04-25	805.5	818.128	777.515	793.426		2005-04-25	832.701
2005-04-26	863.526	881.29	848.539	867.868		2005-04-26	943.63	953.668	906.002	927.038		2005-04-26	911.126	933.127	898.879	922.634		2005-04-26	868.6	894.219	861.852	885.469		2005-04-26	891.849	906.657	879.325	893.807		2005-04-26	947.201	976.03	933.453	964.681		2005-04-26	814.692	840.324	805.559	832.476		2005-04-26	790.343	813.038	775.225	802.376		2005-04-26	815.617
2005-04-27	867.559	880.023	851.586	860.743		2005-04-27	931.616	945.131	913.838	924.516		2005-04-27	926.64	935.258	902.003	909.773		2005-04-27	887.15	898.746	870.583	876.953		2005-04-27	875.046	881.64	853.643	856.55		2005-04-27	967.658	982.943	942.577	957.267		2005-04-27	835.778	845.915	808.641	818.821		2005-04-27	802.526	810.281	770.575	780.617		2005-04-27	828.234
2005-04-28	861.846	879.706	851.252	874.224		2005-04-28	926.435	947.077	911.617	941.145		2005-04-28	906.565	942.98	888.292	935.691		2005-04-28	872.903	899.689	860.815	892.927		2005-04-28	848.85	870.351	833.968	863.011		2005-04-28	954.41	989.15	939.277	978.678		2005-04-28	814.585	845.155	800.892	836.976		2005-04-28	770.393	807.183	756.562	799.281		2005-04-28	817.407
2005-04-29	872.711	880.211	858.343	866.949		2005-04-29	943.08	951.489	917.683	926.763		2005-04-29	934.546	942.946	908.455	915.582		2005-04-29	894.51	905.238	878.832	888.191		2005-04-29	860.598	869.266	850.813	857.699		2005-04-29	975.619	988.891	949.409	960.981		2005-04-29	837.43	849.163	818.095	828.456		2005-04-29	794.534	806.175	777.863	789.377		2005-04-29	836.988
2005-05-09	867.173	875.638	841.231	845.602		2005-05-09	929.196	941.86	900.645	911.775		2005-05-09	915.039	926.939	877.073	883.52		2005-05-09	891.36	901.126	867.555	874.874		2005-05-09	855.565	867.245	835.611	840.165		2005-05-09	961.328	970.89	918.475	928.056		2005-05-09	826.564	834.792	778.144	782.537		2005-05-09	786.202	796.327	753.057	761.802		2005-05-09	830.57
2005-05-10	843.555	864.549	827.176	858.859		2005-05-10	910.102	921.89	884.542	907.903		2005-05-10	877.399	889.335	845.708	879.038		2005-05-10	867.532	880.609	842.718	864.983		2005-05-10	837.869	853.727	826.717	848.001		2005-05-10	921.599	937.183	888.199	922.774		2005-05-10	773.498	789.254	754.158	782.745		2005-05-10	757.98	765.922	730.692	756.903		2005-05-10	796.352
2005-05-11	856.83	865.076	839.712	847.658		2005-05-11	906.663	919.448	892.33	901.99		2005-05-11	878.289	887.879	857.073	864.357		2005-05-11	864.096	872.95	847.091	855.117		2005-05-11	846.633	854.098	833.386	840.871		2005-05-11	919.433	934.476	887.529	901.651		2005-05-11	779.733	794.23	765.668	775.619		2005-05-11	752.231	769.31	740.226	754.097		2005-05-11	806.566
2005-05-12	843.751	860.167	819.273	829.638		2005-05-12	900.864	912.498	880.844	892.071		2005-05-12	860.66	874.985	839.506	852.875		2005-05-12	851.232	858.138	830.383	839.795		2005-05-12	839.313	845.42	810.009	817.408		2005-05-12	897.935	915.748	877.331	897.692		2005-05-12	774.458	791.843	763.727	782.993		2005-05-12	749.806	764.914	737.559	751.436		2005-05-12	812.539
2005-05-13	827.656	842.374	808.85	828.801		2005-05-13	892.333	910.331	877.037	898.217		2005-05-13	850.201	871.296	836.905	857.481		2005-05-13	837.063	857.943	824.478	841.756		2005-05-13	815.439	835.332	808.694	822.739		2005-05-13	895.404	916.421	882.136	903.625		2005-05-13	784.118	800.271	774.576	790.521		2005-05-13	750.039	768.766	741.573	761.07		2005-05-13	813.787
2005-05-16	824.625	835.806	795.019	829.16		2005-05-16	899.344	904.79	829.256	839.908		2005-05-16	851.626	856.185	807.053	819.855		2005-05-16	836.251	848.288	820.902	830.97		2005-05-16	821.503	825.523	799.677	808.719		2005-05-16	901.196	912.057	881.49	900.025		2005-05-16	786.723	791.919	772.874	781.788		2005-05-16	758.446	765.989	740.106	753.638		2005-05-16	807.658
2005-05-17	821.495	834.211	806.454	821.218		2005-05-17	827.539	842.807	810.172	829.24		2005-05-17	812.502	839.299	804.038	828.216		2005-05-17	829.285	848.881	820.027	837.834		2005-05-17	808.169	829.56	799.256	817.885		2005-05-17	894.979	919.076	885.113	908.296		2005-05-17	780.74	800.517	776.649	792.753		2005-05-17	752.305	770.435	742.807	762.324		2005-05-17	800.626
2005-05-18	819.99	827.112	808.797	818.158		2005-05-18	827.743	840.391	816.107	830.098		2005-05-18	826.344	846.6	819.081	841.667		2005-05-18	838.515	854.499	828.736	844.014		2005-05-18	817.582	827.859	809.978	820.567		2005-05-18	907.503	922.228	883.38	908.598		2005-05-18	792.165	802.817	781.763	797.391		2005-05-18	761.656	774.178	753.433	769.85		2005-05-18	807.945
2005-05-19	812.126	822.908	780.766	813.649		2005-05-19	828.258	841.803	815.918	833.618		2005-05-19	841.34	852.608	825.91	844.428		2005-05-19	845.221	854.724	833.452	849.554		2005-05-19	822.423	832.51	805.38	824.391		2005-05-19	905.357	913.217	882.568	901.501		2005-05-19	797.135	804.701	781.863	796.665		2005-05-19	770.382	782.465	757.745	774.858		2005-05-19	815.841
2005-05-20	803.93	813.515	793.751	805.662		2005-05-20	833.368	856.382	826.91	844.372		2005-05-20	841.926	853.542	833.624	841.135		2005-05-20	850.553	859.359	843.046	849.395		2005-05-20	824.149	837.204	815.927	826.595		2005-05-20	898.744	912.641	885.857	897.595		2005-05-20	796.348	808.338	789.593	795.78		2005-05-20	773.062	786.555	763.524	771.368		2005-05-20	822.991
2005-05-23	801.614	803.976	773.061	779.192		2005-05-23	840.872	846.047	817.924	825.578		2005-05-23	834.61	837.673	807.853	815.35		2005-05-23	846.373	850.862	827.871	834.184		2005-05-23	825.365	828.264	807.273	811.035		2005-05-23	890.657	896.75	860.098	870.034		2005-05-23	792.336	795.546	765.241	771.639		2005-05-23	765.758	770.808	738.202	744.963		2005-05-23	811.817
2005-05-24	772.208	783.507	754.661	774.571		2005-05-24	821.888	833.405	786.628	811.69		2005-05-24	811.94	838.175	805.054	829.534		2005-05-24	832.247	845.337	813.136	831.806		2005-05-24	809.382	819.755	788.414	809.518		2005-05-24	864.693	890.495	854.719	880.315		2005-05-24	770.593	791.621	763.969	784.702		2005-05-24	741.949	772.013	735.199	763.223		2005-05-24	797.874
2005-05-25	772.778	784.336	762.43	773.497		2005-05-25	806.467	819.11	799.053	810.984		2005-05-25	827.33	845.628	819.99	833.172		2005-05-25	832.206	848.19	823.834	836.438		2005-05-25	808.385	820.698	799.487	811.104		2005-05-25	877.633	895.977	864.56	880.448		2005-05-25	785.228	803.223	778.837	791.781		2005-05-25	760.511	778.912	751.35	767.343		2005-05-25	811.193
2005-05-26	774.285	783.25	764.218	767.677		2005-05-26	808.909	816.798	791.327	802.152		2005-05-26	831.57	841.64	813.291	821.01		2005-05-26	834.164	844.637	822.106	828.742		2005-05-26	810.189	820.366	801.827	806.795		2005-05-26	879.046	892.354	854.675	864.861		2005-05-26	790.772	801.298	779.405	786.606		2005-05-26	766.383	775.937	754.376	762.927		2005-05-26	806.903
2005-05-27	765.28	778.524	755.403	763.245		2005-05-27	800.633	816.898	786.463	799.528		2005-05-27	817.425	832.944	804.833	812.887		2005-05-27	826.443	838.531	814.889	821.704		2005-05-27	806.008	819.814	799.52	807.021		2005-05-27	860.541	873.157	841.215	850.41		2005-05-27	785.07	800.606	777.308	785.318		2005-05-27	759.273	773.971	750.164	757.473		2005-05-27	799.299
2005-05-30	760.935	778.548	753.625	770.137		2005-05-30	793.865	810.474	787.18	804.417		2005-05-30	808.344	831.467	801.174	825.033		2005-05-30	819.395	832.738	809.843	826.388		2005-05-30	806.169	819.804	799.358	814.838		2005-05-30	844.949	864.225	833.918	857.21		2005-05-30	786.295	803.758	777.945	797.996		2005-05-30	754.418	771.444	748.384	767.075		2005-05-30	789.292
2005-05-31	772.828	785.74	767.173	773.551		2005-05-31	805.528	816.825	795.539	804.299		2005-05-31	826.515	835.695	817.082	824.842		2005-05-31	829.88	843.175	821.616	831.406		2005-05-31	817.362	825.505	810.04	816.37		2005-05-31	857.97	869.709	846.057	854.55		2005-05-31	799.331	806.725	790.347	797.392		2005-05-31	767.764	774.54	756.738	764.077		2005-05-31	802.161
2005-06-01	772.761	780.06	748.814	756.952		2005-06-01	799.861	803.583	753.949	760.624		2005-06-01	823.052	828.384	790.844	802.036		2005-06-01	831.016	835.883	809.504	816.005		2005-06-01	815.987	829.707	804.533	810.423		2005-06-01	852.193	859.129	817.19	826.199		2005-06-01	797.843	803.276	774.067	782.862		2005-06-01	761.727	765.956	737.975	745.994		2005-06-01	796.942
2005-06-02	756.506	763.044	727.098	741.755		2005-06-02	755.515	761.013	720.689	732.444		2005-06-02	797.963	808.282	779.796	791.596		2005-06-02	814.363	820.034	788.128	797.889		2005-06-02	808.9	814.193	791.103	800.554		2005-06-02	822.64	834.093	798.501	812.487		2005-06-02	781.204	788.958	762.686	774.946		2005-06-02	742.55	754.524	730.605	742.889		2005-06-02	777.852
2005-06-03	739.603	745.179	717.287	734.496		2005-06-03	725.569	742.008	717.042	730.118		2005-06-03	790.077	801.214	772.076	786.058		2005-06-03	796.037	803.735	779.222	792.765		2005-06-03	799.053	806.646	787.252	796.33		2005-06-03	810.665	827.668	795.075	815.023		2005-06-03	771.909	785.454	761.447	778.148		2005-06-03	741.303	760.825	731.508	752.247		2005-06-03	759.316
2005-06-06	734.521	758.118	720.315	753.487		2005-06-06	726.702	746.297	701.718	742.155		2005-06-06	784.578	809.481	765.377	804.676		2005-06-06	791.281	814.221	779.454	809.851		2005-06-06	795.353	811.869	780.992	808.635		2005-06-06	812.348	839.812	796.242	836.217		2005-06-06	776.177	789.117	760.557	783.882		2005-06-06	749.408	764.198	734.668	760.452		2005-06-06	753.788
2005-06-07	754.647	776.367	739.778	749.895		2005-06-07	743.671	768.145	729.961	741.344		2005-06-07	809.122	831.414	797.554	805.342		2005-06-07	813.646	829.867	801.795	809.693		2005-06-07	811.578	828.923	802.802	808.883		2005-06-07	839.836	861.757	823.487	831.104		2005-06-07	789.286	805.26	778.099	784.78		2005-06-07	764.074	779.873	752.949	761.482		2005-06-07	774.173
2005-06-08	758.495	818.727	751.872	815.868		2005-06-08	756.188	808.722	737.177	804.898		2005-06-08	803.927	879.938	801.771	874.6		2005-06-08	830.374	883.547	810.963	875.396		2005-06-08	816.993	881.238	809.295	876.088		2005-06-08	838.505	906.332	829.064	900.088		2005-06-08	785.766	849.311	781.989	842.697		2005-06-08	761.661	822.268	758.789	815.573		2005-06-08	773.48
2005-06-09	821.407	857.591	799.217	839.384		2005-06-09	808.8	837.857	797.758	819.404		2005-06-09	873.707	900.904	856.086	881.85		2005-06-09	872.586	902.087	854.514	887.98		2005-06-09	880.903	900.041	861.308	880.038		2005-06-09	903.412	930.565	885.347	911.959		2005-06-09	840.921	861.974	821.873	849.141		2005-06-09	813.913	833.303	794.014	818.494		2005-06-09	826.474
2005-06-10	838.442	847.618	811.073	819.01		2005-06-10	816.156	820.207	778.92	785.882		2005-06-10	881.229	885.195	848.009	857.46		2005-06-10	888.134	897.921	856.016	871.534		2005-06-10	879.719	881.308	851.018	861.3		2005-06-10	913.297	922.586	882.151	893.265		2005-06-10	848.998	857.216	826.774	837.235		2005-06-10	817.557	824.391	793.51	802.121		2005-06-10	832.046
2005-06-13	819.729	836.035	801.548	821.684		2005-06-13	785.479	794.605	761.418	778.017		2005-06-13	857.575	871.503	837.535	859.809		2005-06-13	870.295	878.958	850.308	867.833		2005-06-13	862.228	871.855	841.067	858.121		2005-06-13	893.324	910.015	868.571	890.233		2005-06-13	838.319	847.516	818.52	834.149		2005-06-13	800.72	816.282	786.408	806.872		2005-06-13	820.105
2005-06-14	823.33	834.631	806.625	813.097		2005-06-14	778.619	788.574	759.192	762.592		2005-06-14	862.788	871.66	839.687	843.235		2005-06-14	870.366	885.016	855.994	860.623		2005-06-14	861.534	882.62	852.729	858.187		2005-06-14	892.163	902.859	864.345	870.23		2005-06-14	839.75	851.069	816.903	822.428		2005-06-14	811.785	821.378	790.53	795.16		2005-06-14	821.102
2005-06-15	810.832	813.89	784.582	794.868		2005-06-15	759.148	764.102	732.132	741.642		2005-06-15	838.292	844.191	812.105	819.461		2005-06-15	858	864.963	837.094	845.134		2005-06-15	856.114	865.984	841.514	850.174		2005-06-15	865.669	873.341	837.115	845.665		2005-06-15	818.702	824.24	791.17	798.269		2005-06-15	791.119	797.845	765.702	771.525		2005-06-15	806.597
2005-06-16	794.193	807.707	783.14	805.319		2005-06-16	740.814	757.652	733.342	753.962		2005-06-16	819.094	834.115	807.514	827.973		2005-06-16	845.568	871.848	838.98	866.077		2005-06-16	850.3	863.684	839.785	858.7		2005-06-16	842.897	861.809	828.561	854.816		2005-06-16	799.46	811.785	786.139	804.775		2005-06-16	771.122	781.01	756.305	772.21		2005-06-16	793.006
2005-06-17	807.624	813.768	788.478	797.443		2005-06-17	758.778	769.533	738.774	748.431		2005-06-17	835.427	845.839	818.068	827.324		2005-06-17	868.756	887.825	858.286	874.936		2005-06-17	876.537	897.38	862.446	870.168		2005-06-17	857.387	872.108	835.529	848.699		2005-06-17	810.263	822.06	794.195	808.266		2005-06-17	775.636	785.49	761.078	771		2005-06-17	804.061
2005-06-20	802.957	826.096	779.361	820.675		2005-06-20	751.937	785.708	737.625	782.561		2005-06-20	828.801	862.914	809.656	858.253		2005-06-20	875.48	897.312	863.729	893.208		2005-06-20	870.191	887.483	859.619	884.795		2005-06-20	848.639	887.369	831.655	882.701		2005-06-20	808.488	835.99	792.118	832.81		2005-06-20	771.204	795.107	753.634	790.423		2005-06-20	796.789
2005-06-21	820.843	827.156	798.3	807.377		2005-06-21	785.748	796.096	771.091	778.423		2005-06-21	857.939	866.626	840.26	848.593		2005-06-21	893.723	899.23	881.65	887.84		2005-06-21	884.462	885.842	865.313	869.316		2005-06-21	882.106	896.783	866.249	880.818		2005-06-21	832.293	838.692	815.011	821.059		2005-06-21	789.303	798.173	774.533	783.954		2005-06-21	818.088
2005-06-22	805.013	814.619	791.253	804.845		2005-06-22	781.221	786.645	754.408	767.235		2005-06-22	846.342	858.019	832.641	851.855		2005-06-22	887.728	895.042	878.379	889.469		2005-06-22	867.97	873.817	856.575	866.983		2005-06-22	877.573	894.951	865.382	887.224		2005-06-22	818.14	831.78	810.774	826.512		2005-06-22	781.386	790.038	772.066	784.795		2005-06-22	816.261
2005-06-23	801.11	813.624	791.243	798.924		2005-06-23	765.407	781.453	755.76	768.146		2005-06-23	848.882	860.191	835.073	841.879		2005-06-23	888.557	892.764	877.376	880.31		2005-06-23	865.174	872.449	857.689	860.91		2005-06-23	885.245	896.878	870.633	877.89		2005-06-23	825.941	834.26	809.84	815.447		2005-06-23	782.221	793.215	769.922	777.486		2005-06-23	822.752
2005-06-24	798.486	810.149	787.885	805.954		2005-06-24	765.261	773.629	757.928	769.562		2005-06-24	838.013	851.523	830.689	847.403		2005-06-24	879.857	890.074	874.043	887.682		2005-06-24	859.744	869.258	854.746	866.326		2005-06-24	874.17	889.047	863.857	883.02		2005-06-24	813.458	829.192	805.238	824.912		2005-06-24	772.971	786.489	766.656	782.411		2005-06-24	815.03
2005-06-27	813.782	833.796	809.296	820.979		2005-06-27	774.663	798.079	773.735	788.533		2005-06-27	855.061	879.15	852.627	866.486		2005-06-27	892.042	909.421	889.338	902.385		2005-06-27	871.292	884.18	868.653	876.157		2005-06-27	890.805	921.397	887.274	906.543		2005-06-27	832.796	857.98	830.051	847.162		2005-06-27	788.239	806.282	785.68	797.746		2005-06-27	822.13
2005-06-28	818.767	821.019	798.167	807.461		2005-06-28	776.868	780.614	759.991	765.589		2005-06-28	863.631	866.859	842.62	850.595		2005-06-28	899.732	903.115	887.178	894.794		2005-06-28	872.009	877.676	856.38	864.244		2005-06-28	902.083	906.792	880.317	888.086		2005-06-28	844.55	850.659	824.081	830.368		2005-06-28	796.936	801.566	780.479	787.646		2005-06-28	834.163
2005-06-29	806.267	815.801	798.712	804.285		2005-06-29	763.468	777.469	756.412	768.03		2005-06-29	851.898	862.396	842.166	849.165		2005-06-29	893.215	899.329	887.585	891.144		2005-06-29	880.835	886.54	856.681	860.18		2005-06-29	888.672	900.443	875.693	885.017		2005-06-29	829.324	841.21	821.531	826.635		2005-06-29	784.422	793.792	773.205	779.387		2005-06-29	820.229
2005-06-30	803.804	807.431	783.47	790.039		2005-06-30	765.44	767.177	740.345	743.388		2005-06-30	845.845	853.938	823.728	829.089		2005-06-30	889.83	894.585	869.796	874.051		2005-06-30	856.806	862.372	838.433	841.576		2005-06-30	882.925	890.923	852.791	859.775		2005-06-30	824.057	829.842	799.695	803.435		2005-06-30	776.656	781.448	754.216	758.189		2005-06-30	816.633
2005-07-01	784.27	790.293	765.864	769.456		2005-07-01	739.451	743.445	712.911	718.014		2005-07-01	825.532	832.598	795.698	801.747		2005-07-01	872.026	875.603	850.72	855.702		2005-07-01	839.413	852.75	826.951	837.985		2005-07-01	856.091	864.231	818.579	830.624		2005-07-01	800.318	809.546	772.464	778.245		2005-07-01	752.965	760.31	719.151	724.541		2005-07-01	796.454
2005-07-04	763.27	770.317	738.986	760.457		2005-07-04	712.566	720.663	687.747	711.558		2005-07-04	796.638	803.671	764.356	788.568		2005-07-04	852.242	861.058	836.538	853.922		2005-07-04	835.076	841.319	816.749	833.872		2005-07-04	823.141	836.398	796.472	824.012		2005-07-04	773.338	781.465	744.33	765.786		2005-07-04	717.494	724.142	685.92	709.664		2005-07-04	765.176
2005-07-05	757.376	765.719	742.658	750.742		2005-07-05	708.327	712.374	689.969	696.817		2005-07-05	785.836	798.546	774.404	786.069		2005-07-05	853.154	864.102	843.809	852.903		2005-07-05	830.054	834.391	812.522	819.173		2005-07-05	820.566	832.794	806	816.352		2005-07-05	764.128	772.27	753.356	762.352		2005-07-05	706.438	719.299	694.965	708.866		2005-07-05	768.625
2005-07-06	749.981	763.723	735.019	746.78		2005-07-06	697.719	708.211	683.275	690.31		2005-07-06	787.973	799.906	777.412	786.244		2005-07-06	852.381	860.583	839.167	847.943		2005-07-06	819.122	827.288	809.927	814.595		2005-07-06	818.476	831.046	796.88	808.485		2005-07-06	763.227	771.809	750.7	756.934		2005-07-06	709.117	720.418	698.441	707.605		2005-07-06	767.453
2005-07-07	747.416	767.274	742.619	758.468		2005-07-07	691.368	702.467	683.551	695.302		2005-07-07	786.916	798.727	779.479	792.027		2005-07-07	847.716	858.827	841.593	852.923		2005-07-07	814.548	823.746	810.635	817.659		2005-07-07	806.828	821.268	798.582	812.646		2005-07-07	756.511	767.517	749.962	760.181		2005-07-07	707.093	717.669	699.458	708.225		2005-07-07	762.907
2005-07-08	755.454	760.074	737.207	748.173		2005-07-08	693.131	694.164	665.494	670.128		2005-07-08	789.179	791.941	757.837	766.654		2005-07-08	850.086	853.445	832.914	840.705		2005-07-08	815.139	818.854	797.734	802.385		2005-07-08	809.082	815.697	781.758	790.683		2005-07-08	759.37	762.788	722.859	727.486		2005-07-08	707.965	713.146	679.381	686.151		2005-07-08	764.921
2005-07-11	755.256	773.824	740.993	748.066		2005-07-11	674.345	693.557	629.281	633.547		2005-07-11	773.426	796.265	753.539	758.697		2005-07-11	849.05	862.264	834.14	838.02		2005-07-11	808.323	824.191	796.12	800.09		2005-07-11	799.517	821.156	778.286	784.356		2005-07-11	728.184	748.161	704.665	709.056		2005-07-11	689.825	713.95	670.264	676.672		2005-07-11	759.673
2005-07-12	741.072	775.963	732.511	770.118		2005-07-12	628.952	658.197	615.784	651.014		2005-07-12	755.72	792.756	745.373	786.824		2005-07-12	829.265	867.068	819.751	857.414		2005-07-12	799.233	825.696	789.084	820.134		2005-07-12	783.901	822.288	774.158	815.486		2005-07-12	707.92	736.875	694.891	731.244		2005-07-12	675.72	703.25	662.945	698.421		2005-07-12	741.396
2005-07-13	767.99	774.993	752.045	761.569		2005-07-13	649.108	664.534	636.328	651.111		2005-07-13	784.939	789.317	766.995	775.201		2005-07-13	856.179	860.99	840.978	850.234		2005-07-13	818.487	827.103	806.072	817.232		2005-07-13	813.144	822.874	797.112	810.388		2005-07-13	730.585	737.072	715.199	723.994		2005-07-13	694.603	702.827	680.058	689.367		2005-07-13	763.537
2005-07-14	761.192	777.47	756.268	770.84		2005-07-14	650.035	662.26	641.717	653.021		2005-07-14	772.711	786.34	765.515	775.488		2005-07-14	843.852	860.44	837.092	848.087		2005-07-14	816.151	832.584	811.95	822.568		2005-07-14	809.684	824.161	798.681	808.402		2005-07-14	721.8	732.864	709.615	716.818		2005-07-14	689.528	703.8	681.489	691.188		2005-07-14	757.427
2005-07-15	770.002	786.043	758.162	765.231		2005-07-15	651.405	663.796	642.445	650.995		2005-07-15	776.785	784.866	753.06	759.697		2005-07-15	845.06	853.759	825.481	833.786		2005-07-15	823.589	831.096	809.743	814.826		2005-07-15	807.6	818.668	785.08	793.845		2005-07-15	717.078	724.05	692.461	699.937		2005-07-15	691.401	698.781	671.956	677.158		2005-07-15	759.598
2005-07-18	761.855	766.744	742.678	751.462		2005-07-18	651.912	659.437	632.514	642.092		2005-07-18	755.675	762.452	734.239	743.252		2005-07-18	829.515	838.566	811.765	821.664		2005-07-18	812.618	819.771	802.741	810.935		2005-07-18	790.862	800.021	763.634	774.716		2005-07-18	695.713	700.322	663.041	669.682		2005-07-18	674.399	679	650.573	659.466		2005-07-18	750.128
2005-07-19	751.058	760.076	730.689	747.497		2005-07-19	642.632	657.328	634.538	647.57		2005-07-19	739.401	753.258	728.517	743.252		2005-07-19	820.168	831.242	809.059	821.44		2005-07-19	809.749	818.284	802.334	812.394		2005-07-19	772.356	789.671	763.429	780.046		2005-07-19	668.126	684.591	659.127	676.286		2005-07-19	658.871	673.455	651.782	667.402		2005-07-19	739.556
2005-07-20	743.903	755.238	734.104	748.4		2005-07-20	646.635	659.668	637.868	653.456		2005-07-20	742.39	754.367	733.292	745.918		2005-07-20	821.583	834.728	813.556	829.413		2005-07-20	812.251	827.045	806.915	823.664		2005-07-20	777.907	792.24	769.198	783.851		2005-07-20	676.143	687.721	668.714	679.714		2005-07-20	668.391	681.308	658.119	674.216		2005-07-20	750.144
2005-07-21	746.626	751.055	733.908	743.991		2005-07-21	654.275	662.514	640.685	656		2005-07-21	744.033	753.707	728.261	744.55		2005-07-21	831.43	843.736	821.68	837.314		2005-07-21	823.913	841.174	816.799	835.474		2005-07-21	783.079	790.776	759.098	771.003		2005-07-21	678.694	683.679	662.905	675.045		2005-07-21	671.962	678.064	658.35	669.167		2005-07-21	753.575
2005-07-22	751.258	784.604	743.686	774.945		2005-07-22	654.232	673.417	643.461	662.284		2005-07-22	743.74	772.721	735.21	760.731		2005-07-22	840.05	862.033	835.403	853.321		2005-07-22	838.446	848.938	826.247	836.829		2005-07-22	771.858	794.384	755.586	780.866		2005-07-22	678.221	709.521	672.995	697.47		2005-07-22	670.686	695.062	660.948	682.531		2005-07-22	765.453
2005-07-25	773.916	789.787	767.508	781.134		2005-07-25	660.246	668.795	645.75	654.929		2005-07-25	758.389	765.649	742.475	752.984		2005-07-25	852.062	861.364	844.581	855.794		2005-07-25	836.946	841.188	830.839	835.193		2005-07-25	778.103	788.178	759.637	773.975		2005-07-25	695.607	702.772	685.196	694.506		2005-07-25	679.969	690.968	669.851	681.966		2005-07-25	776.752
2005-07-26	784.676	817.497	780.674	806.798		2005-07-26	658.595	690.359	655.779	683.16		2005-07-26	751.391	780.568	747.993	772.703		2005-07-26	855.091	877.954	851.05	868.265		2005-07-26	834.991	850.906	833.834	846.772		2005-07-26	773.346	800.106	769.019	793.585		2005-07-26	695.235	719.84	688.928	713.914		2005-07-26	680.55	701.514	676.356	695.395		2005-07-26	783.309
2005-07-27	805.124	822.955	798.391	818.933		2005-07-27	682.483	722.327	675.621	719.141		2005-07-27	773.425	794.546	762.701	791.339		2005-07-27	868.551	882.184	859.828	878.871		2005-07-27	846.323	863.027	842.923	860.572		2005-07-27	794.282	816.564	786.14	813.04		2005-07-27	714.81	731.224	704.884	728.219		2005-07-27	694.692	710.838	687.321	708.271		2005-07-27	790.23
2005-07-28	819.743	835.738	809.585	819.054		2005-07-28	721.384	733.936	706.637	715.34		2005-07-28	793.046	811.943	782.098	794.273		2005-07-28	878.855	887.906	868.642	875.384		2005-07-28	861.198	865.068	851.713	855.765		2005-07-28	814.429	829.697	803.449	812.711		2005-07-28	727.612	734.415	712.648	719.59		2005-07-28	710.502	728.775	701.033	714.43		2005-07-28	811.752
2005-07-29	816.634	826.239	806.442	815.251		2005-07-29	712.666	725.52	702.155	712.216		2005-07-29	790.951	804.618	781.579	793.885		2005-07-29	873.069	881.092	863.641	871.812		2005-07-29	854.573	859.095	848.168	852.915		2005-07-29	809.712	824.26	799.044	813.782		2005-07-29	717.16	728.735	709.076	719.184		2005-07-29	712.504	725.595	701.62	710.43		2005-07-29	775.209
2005-08-01	816.229	831.894	809.48	822.591		2005-08-01	713.57	733.611	709.632	726.413		2005-08-01	793.228	808.617	786.916	799.36		2005-08-01	870.705	882.61	864.894	874.418		2005-08-01	852.356	862.458	849.552	857.034		2005-08-01	813.722	828.269	805.209	819.562		2005-08-01	719.088	734.326	711.854	726.72		2005-08-01	709.215	727.641	702.522	719.458		2005-08-01	776.727
2005-08-02	822.698	843.941	813.821	839.545		2005-08-02	728.142	739.219	718	736.683		2005-08-02	799.442	816.491	790.612	813.742		2005-08-02	875.501	889.554	869.693	886.368		2005-08-02	857.063	866.595	851.856	865.496		2005-08-02	820.589	837.297	808.361	832.395		2005-08-02	727.812	749.322	722.117	746.35		2005-08-02	719.076	738.322	710.028	734.835		2005-08-02	786.548
2005-08-03	842.434	855.791	831.822	837.554		2005-08-03	738.795	767.935	735.169	751.513		2005-08-03	815.327	836.808	808.812	820.227		2005-08-03	888.521	900.965	882.775	890.111		2005-08-03	866.317	879.988	862.783	870.079		2005-08-03	833.97	859.497	827.25	842.766		2005-08-03	749.539	772.68	743.004	755.51		2005-08-03	737.388	769.581	729.719	751.846		2005-08-03	799.869
2005-08-04	835.073	843.866	824.64	830.762		2005-08-04	749.399	762.391	738.768	745.78		2005-08-04	817.372	825.608	801.729	812.92		2005-08-04	889.399	896.111	881.151	888.561		2005-08-04	868.392	871.557	860.855	865.394		2005-08-04	837.291	849.565	824.96	836.676		2005-08-04	750.404	757.056	738.426	746.803		2005-08-04	749.656	763.003	736.986	747.764		2005-08-04	804.71
2005-08-05	829.218	855.619	825.794	850.518		2005-08-05	745.486	776.88	740.889	772.81		2005-08-05	811.42	838.606	807.848	835.586		2005-08-05	888.045	905.861	885.508	903.842		2005-08-05	865.292	879.356	864.389	877.971		2005-08-05	835.476	867.798	830.383	861.865		2005-08-05	745.546	768.4	742.887	765.761		2005-08-05	746.489	766.665	740.918	761.613		2005-08-05	801.333
2005-08-08	852.763	882.659	847.699	865.146		2005-08-08	774.995	786.108	767.841	776.673		2005-08-08	839.149	861.492	829.892	849.992		2005-08-08	906.025	919.263	899.12	909.109		2005-08-08	879.654	892.004	876.847	885.045		2005-08-08	867.364	885.226	856.516	871.791		2005-08-08	768.653	785.148	759.34	773.247		2005-08-08	764.679	786.485	754.082	770.259		2005-08-08	826.607
2005-08-09	867.126	889.284	854.739	886.689		2005-08-09	776.156	784.455	759.247	777.156		2005-08-09	850.486	863.581	836.002	859.48		2005-08-09	905.981	914.019	893.792	907.908		2005-08-09	885.44	894.931	876.086	891.981		2005-08-09	870.236	887.159	856.755	881.403		2005-08-09	773.993	790.123	763.544	786.342		2005-08-09	769.232	788.821	755.51	781.509		2005-08-09	827.618
2005-08-10	888.878	904.967	873.992	897.519		2005-08-10	778.372	794.074	765.365	784.592		2005-08-10	860.611	875.398	843.804	867.961		2005-08-10	908.461	921.303	898.882	917.898		2005-08-10	893.849	902.293	883.678	896.25		2005-08-10	879.985	895.813	865.16	889.879		2005-08-10	788.601	803.931	774.036	799.086		2005-08-10	782.645	803.505	765.284	796.029		2005-08-10	837.512
2005-08-11	897.174	924.709	891.316	916.502		2005-08-11	785.41	806.531	778.407	797.799		2005-08-11	867.413	885.687	857.193	878.139		2005-08-11	918.111	935.302	912.905	929.218		2005-08-11	896.648	907.959	891.125	903.689		2005-08-11	890.581	909.01	878.426	901.888		2005-08-11	798.836	816.963	788.667	809.912		2005-08-11	794.901	811.795	780.008	801.061		2005-08-11	844.885
2005-08-12	917.624	930.695	888.814	901.844		2005-08-12	798.996	810.795	775.075	785.17		2005-08-12	880.377	893.31	849.413	857.726		2005-08-12	931.044	943.476	913.835	923.589		2005-08-12	904.139	911.921	889.082	893.208		2005-08-12	903.186	917.099	874.019	884.657		2005-08-12	811.135	829.548	790.241	798.71		2005-08-12	800.552	817.173	770.352	779.534		2005-08-12	847.176
2005-08-15	900.537	929.185	895.647	918.461		2005-08-15	782.06	804.475	775.169	798.869		2005-08-15	856.824	892.071	851.451	887.765		2005-08-15	914.91	933.411	897.484	928.66		2005-08-15	893.902	908.001	889.918	905.845		2005-08-15	884.009	920.088	878.183	915.044		2005-08-15	803.051	837.195	795.78	833.368		2005-08-15	779.754	804.355	769.083	799.494		2005-08-15	831.794
2005-08-16	919.857	927.343	895.776	904.981		2005-08-16	800.388	805.723	774.192	779.773		2005-08-16	890.668	907.956	870.028	887.744		2005-08-16	929.809	938.848	907.32	918.121		2005-08-16	907.36	917.045	899.033	905.757		2005-08-16	916.168	936.87	899.269	916.578		2005-08-16	835.196	856.754	816.278	833.295		2005-08-16	800.902	821.193	781.544	802.751		2005-08-16	844.866
2005-08-17	903.92	930.881	889.481	925.577		2005-08-17	776.193	785.014	755.277	778.323		2005-08-17	885.481	908.818	862.787	903.807		2005-08-17	901.297	916.751	882.602	910.543		2005-08-17	905.485	911.101	892.502	907.344		2005-08-17	914.887	934.068	892.585	928.421		2005-08-17	831.397	852.564	805.3	845.847		2005-08-17	800.551	830.56	784.542	824.085		2005-08-17	840.338
2005-08-18	928.621	943.649	885.97	892.248		2005-08-18	777.993	790.001	747.877	751.217		2005-08-18	905.514	922.025	858.63	865.141		2005-08-18	911.256	923.042	870.828	879.692		2005-08-18	876.025	885.86	838.062	843.795		2005-08-18	929.08	946.858	880.22	887.192		2005-08-18	850.546	869.049	799.52	806.199		2005-08-18	825.256	853.765	788.817	795.679		2005-08-18	854.228
2005-08-19	890.213	909.564	873.276	893.948		2005-08-19	750.291	770.569	738.431	759.955		2005-08-19	862.175	880.703	840.956	859.835		2005-08-19	876.565	894.76	864.072	880.854		2005-08-19	841.439	856.679	830.043	844.15		2005-08-19	883.773	905.738	866.025	889.419		2005-08-19	801.098	821.865	783.532	807.042		2005-08-19	790.365	816.708	771.777	800.064		2005-08-19	826.027
2005-08-22	891.888	910.076	882.315	898.464		2005-08-22	749.148	761.095	735.998	753.875		2005-08-22	857.008	880.822	848.269	874.237		2005-08-22	875.473	894	864.957	885.506		2005-08-22	843.912	859.129	834.262	847.096		2005-08-22	887.013	910.882	878.24	903.716		2005-08-22	805.835	819.361	793.13	811.989		2005-08-22	797.233	820.332	784.944	807.869		2005-08-22	820.425
2005-08-23	899.738	914.411	884.306	900.988		2005-08-23	752.722	758.457	731.212	742.776		2005-08-23	873.991	882.449	853.313	864.056		2005-08-23	884.29	892.284	865.451	879.08		2005-08-23	847.132	859.35	832.342	844.631		2005-08-23	898.842	905.4	872.188	884.444		2005-08-23	808.731	816.62	783.439	793.625		2005-08-23	802.811	811.769	780.066	792.277		2005-08-23	814.972
2005-08-24	903.937	936.591	895.815	924.167		2005-08-24	744.137	758.052	737.36	750.661		2005-08-24	864.597	882.569	857.335	875.466		2005-08-24	878.824	895.034	871.55	883.616		2005-08-24	843.85	855.301	838.218	847.055		2005-08-24	886.513	904.667	878.96	895.106		2005-08-24	793.563	816.341	789.051	808.645		2005-08-24	792.199	813.183	785.05	803.399		2005-08-24	804.147
2005-08-25	924.354	935.544	909.948	927.807		2005-08-25	750.155	757.907	726.574	737.34		2005-08-25	876.389	890.205	864.204	881.383		2005-08-25	885.601	896.227	873.17	886.923		2005-08-25	847.119	851.787	834.113	842.083		2005-08-25	895.964	911.382	882.268	900.267		2005-08-25	810.821	832.054	802.476	824.649		2005-08-25	800.513	827.453	789.338	818.592		2005-08-25	809.999
2005-08-26	927.26	944.444	916.069	931.124		2005-08-26	737.165	741.44	712.086	721.747		2005-08-26	881.803	894.735	867.653	883.248		2005-08-26	886.562	895.393	870.597	884.028		2005-08-26	841.553	846.303	833.059	841.028		2005-08-26	901.349	914.339	887.347	905.163		2005-08-26	824.425	835.4	809.004	827.293		2005-08-26	819.232	836.366	803.368	822.304		2005-08-26	819.009
2005-08-29	925.805	936.129	884.093	911.614		2005-08-29	718.336	722.817	698.616	706.374		2005-08-29	879.577	889.93	856.423	866.676		2005-08-29	884.931	893.086	868.686	880.363		2005-08-29	840.225	844.576	825.362	828.778		2005-08-29	906.347	918.108	883.594	895.761		2005-08-29	833.506	843.884	812.802	821.915		2005-08-29	819.906	834.453	802.77	814.297		2005-08-29	818.574
2005-08-30	907.454	910.732	889.98	897.822		2005-08-30	702.811	725.327	698.158	713.604		2005-08-30	863.883	877.529	851.931	861.545		2005-08-30	879.803	892.63	869.461	879.589		2005-08-30	826.688	842.255	817.581	830.813		2005-08-30	893.382	905.915	876.995	887.062		2005-08-30	817.844	829.263	804.647	812.804		2005-08-30	812.026	825.779	794.644	807.862		2005-08-30	803.674
2005-08-31	897.312	918.481	887.052	910.727		2005-08-31	713.405	725.345	703.221	722.979		2005-08-31	859.528	883.076	853.141	878.659		2005-08-31	880.395	898.033	872.019	893.622		2005-08-31	831.537	842.985	826.571	840.6		2005-08-31	886.415	908.027	875.538	902.449		2005-08-31	810.139	832.657	801.973	827.802		2005-08-31	805.126	821.957	793.585	816.169		2005-08-31	793.528
2005-09-01	911.174	933.455	904.248	927.7		2005-09-01	724.582	740.585	718.444	737.479		2005-09-01	879.6	902.298	872.043	896.878		2005-09-01	894.873	915.75	886.542	907.168		2005-09-01	842.14	854.778	835.821	850.31		2005-09-01	901.828	931.312	893.415	923.841		2005-09-01	828.694	856.069	820.8	848.759		2005-09-01	815.041	845.11	806.293	837.304		2005-09-01	810.53
2005-09-02	931.307	941.246	913.756	931.373		2005-09-02	738.556	743.696	727.656	737.262		2005-09-02	896.743	911.029	885.654	901.564		2005-09-02	908.56	919.486	898.084	912.335		2005-09-02	851.137	856.009	840.817	847.814		2005-09-02	925.309	938.524	910.902	927.474		2005-09-02	850.6	862.691	840.265	852.56		2005-09-02	839.09	857.388	826.119	844.793		2005-09-02	832.301
2005-09-05	928.869	939.806	910.663	929.829		2005-09-05	738.356	757.889	733.918	750.783		2005-09-05	903.582	924.162	895.938	918.056		2005-09-05	912.943	924.848	904.342	916.972		2005-09-05	847.263	854.66	838.548	850.494		2005-09-05	928.33	945.566	918.832	938.634		2005-09-05	852.729	872.203	845.969	866.546		2005-09-05	846.915	864.924	834.389	854.583		2005-09-05	833.266
2005-09-06	930.804	941.066	902.872	910.573		2005-09-06	752.573	761.775	733.138	737.765		2005-09-06	919.574	939.736	895.986	903.346		2005-09-06	917.079	924.35	892.856	900.035		2005-09-06	850.217	857.258	832.922	836.771		2005-09-06	939.954	955.33	911.217	919.215		2005-09-06	867.641	879.733	838.372	844.149		2005-09-06	855.26	870.186	827.914	836.657		2005-09-06	837.244
2005-09-07	906.484	926.563	895.269	922.718		2005-09-07	736.04	757.597	730.382	755.595		2005-09-07	900.775	944.568	894.615	939.874		2005-09-07	897.005	916.004	888.189	912.487		2005-09-07	835.81	847.854	830.857	845.797		2005-09-07	916.572	946.682	906.774	942.582		2005-09-07	841.252	869.039	834.286	867.312		2005-09-07	833.878	865.144	823.654	860.997		2005-09-07	824.822
2005-09-08	921.866	933.51	907.291	918.434		2005-09-08	758.345	781.218	750.894	772.299		2005-09-08	945.01	967.614	929.441	945.716		2005-09-08	913.523	922.973	900.885	911.587		2005-09-08	846.922	855.052	839.739	847.84		2005-09-08	945.388	960.711	929.752	945.691		2005-09-08	869.455	883.141	855.383	868.143		2005-09-08	861.049	870.511	842.698	856.982		2005-09-08	840.433
2005-09-09	920.317	937.164	908.6	920.835		2005-09-09	773.218	782.057	760.966	769.288		2005-09-09	945.842	960.919	928.128	940.243		2005-09-09	911.366	918.842	898.153	905.873		2005-09-09	847.612	855.869	838.597	845.697		2005-09-09	944.895	957.143	927.253	937.591		2005-09-09	868.584	878.107	850.037	858.965		2005-09-09	854.837	864.554	836.838	847.412		2005-09-09	844.437
2005-09-12	920.977	932.417	905.626	916.259		2005-09-12	769.181	774.148	759.805	767.2		2005-09-12	942.223	963.947	934.897	953.505		2005-09-12	906.243	913.133	892.826	902.096		2005-09-12	845.727	855.116	839.923	847.291		2005-09-12	935.539	951.642	923.53	940.423		2005-09-12	858.43	870.265	849.513	864.013		2005-09-12	845.949	857.982	835.406	849.276		2005-09-12	838.386
2005-09-13	916.187	933.41	910.697	930.763		2005-09-13	768.352	781.941	764.296	780.265		2005-09-13	956.548	978.191	949.134	972.584		2005-09-13	901.644	918.447	895.339	915.684		2005-09-13	847.379	860.012	840.124	857.055		2005-09-13	941.2	965.465	933.957	961.194		2005-09-13	864.144	889.289	858.664	886.356		2005-09-13	848.573	873.14	842.586	870.688		2005-09-13	841.402
2005-09-14	933.733	941.567	918.312	933.978		2005-09-14	784.024	794.176	776.853	790.126		2005-09-14	976.448	985.758	961.519	974.821		2005-09-14	917.535	930.308	908.96	922.53		2005-09-14	857.282	863.901	850.688	859.631		2005-09-14	963.047	982.046	951.574	972.202		2005-09-14	888.12	905.922	879.213	898.584		2005-09-14	872.248	896.625	861.922	887.083		2005-09-14	858.701
2005-09-15	933.511	939.904	916.237	927.384		2005-09-15	790.142	802.069	782.828	795.645		2005-09-15	976.663	989.303	962.812	975.962		2005-09-15	922.959	937.207	914.157	928.682		2005-09-15	860.259	863.912	853.058	858.53		2005-09-15	972.484	988.377	960.243	978.487		2005-09-15	896.423	906.34	885.791	900.083		2005-09-15	887.083	906.938	874.025	894.054		2005-09-15	865.76
2005-09-16	924.499	934.933	912.57	922.323		2005-09-16	796.262	805.165	788.336	796.594		2005-09-16	975.57	986.727	964.129	974.563		2005-09-16	930.346	939.977	917.031	926.349		2005-09-16	858.593	864.668	852.596	859.798		2005-09-16	977.845	988.136	963.092	975.826		2005-09-16	899.103	909.746	887.08	899.299		2005-09-16	894.123	908.757	880.177	896.87		2005-09-16	871.05
2005-09-19	922.045	929.712	914.425	926.471		2005-09-19	797.806	806.227	792.414	803.435		2005-09-19	974.502	990.053	965.54	984.101		2005-09-19	926.11	940.873	917.596	934.439		2005-09-19	859.564	866.484	853.379	862.402		2005-09-19	975.997	990.613	964.75	982.995		2005-09-19	898.307	913.928	892.093	907.74		2005-09-19	896.945	920.367	886.262	911.173		2005-09-19	869.789
2005-09-20	929.269	938.024	914.447	922.892		2005-09-20	804.487	815.711	788.705	795.717		2005-09-20	986.173	994.757	965.419	976.409		2005-09-20	935.82	945.745	919.371	929.849		2005-09-20	862.837	868.567	849.714	856.047		2005-09-20	984.427	993.116	961.241	974.241		2005-09-20	908.864	916.492	884.463	896.198		2005-09-20	912.448	921.404	885.614	899.232		2005-09-20	882.423
2005-09-21	923.243	935.983	901.861	913.984		2005-09-21	793.906	797.391	776.713	781.81		2005-09-21	974.153	981.824	949.374	957.912		2005-09-21	928.997	935.078	907.21	914.562		2005-09-21	854.916	859.302	837.672	842.946		2005-09-21	973.018	982.524	949.994	956.632		2005-09-21	893.965	904.737	873.53	882.072		2005-09-21	898.17	908.959	875.889	886.733		2005-09-21	877.566
2005-09-22	917.016	921.074	880.825	893.999		2005-09-22	780.035	785.685	757.815	767.106		2005-09-22	955.161	967.557	918.422	935.095		2005-09-22	912.022	917.971	879.862	892.336		2005-09-22	840.209	843.118	810.024	818.124		2005-09-22	953.372	961.304	910.041	925.576		2005-09-22	879.724	887.475	829.995	855.703		2005-09-22	884.411	891.669	836.779	850.908		2005-09-22	858.708
2005-09-23	889.864	909.049	877.749	891.445		2005-09-23	762.636	769.753	744.272	753.228		2005-09-23	927.625	949.062	913.793	927.48		2005-09-23	891.262	900.648	878.83	884.355		2005-09-23	817.708	825.06	810.908	815.758		2005-09-23	922.177	936.541	903.455	912.921		2005-09-23	855.338	874.575	843.158	853.917		2005-09-23	846.083	868.903	831.53	844.884		2005-09-23	830.326
2005-09-26	890.078	900.429	880.165	893.005		2005-09-26	753.799	767.568	748.019	760.807		2005-09-26	925.694	945.166	913.303	939.823		2005-09-26	882.941	893.543	872.091	887.76		2005-09-26	815.968	821.36	806.015	810.663		2005-09-26	911.606	927.529	901.365	918.344		2005-09-26	852.765	860.188	833.961	847.469		2005-09-26	842.501	856.907	827.61	847.386		2005-09-26	818.296
2005-09-27	891.43	901.552	866.058	872.278		2005-09-27	762.268	767.747	744.193	750.627		2005-09-27	940.166	949.822	916.536	922.876		2005-09-27	887.721	895.727	868.882	875.005		2005-09-27	811.24	815.788	797.01	800.587		2005-09-27	918.336	928.001	892.395	899.999		2005-09-27	847.202	854.917	828.509	833.703		2005-09-27	847.156	855.898	819.621	829.451		2005-09-27	824.355
2005-09-28	869.882	888.967	864.219	875.939		2005-09-28	750.154	758.247	741.27	745.532		2005-09-28	921.265	934.637	904.836	914.983		2005-09-28	873.332	885.098	862.369	872.428		2005-09-28	799.86	807.141	796.192	800.33		2005-09-28	898.604	917.364	889.612	904.146		2005-09-28	829.798	841.581	821.257	828.24		2005-09-28	827.779	841.705	812.421	822.863		2005-09-28	806.228
2005-09-29	880.339	903.583	875.935	901.171		2005-09-29	743.646	760.581	737.726	751.744		2005-09-29	916.96	935.833	910.878	930.929		2005-09-29	872.951	889.054	866.663	883.834		2005-09-29	801.094	811.25	797.525	807.84		2005-09-29	905.288	926.836	899.997	920.249		2005-09-29	830.275	848.942	828.356	844.518		2005-09-29	819.984	855.52	816.029	848.565		2005-09-29	804.691
2005-09-30	901.094	912.591	891.987	902.801		2005-09-30	752.968	762.791	744.397	754.605		2005-09-30	932.406	945.167	923.249	935.519		2005-09-30	884.707	892.554	875.799	885.179		2005-09-30	809.45	820.336	804.601	814.098		2005-09-30	921.188	933.875	909.837	923.063		2005-09-30	846.304	851.189	836.189	842.505		2005-09-30	848.432	862.085	835.32	848.427		2005-09-30	816.776
2005-10-10	897.287	901.847	876.116	882.785		2005-10-10	753.049	762.25	739.979	748.035		2005-10-10	939.347	951.326	919.412	933.411		2005-10-10	883.744	892.941	869.133	877.386		2005-10-10	812.482	816.386	797.88	803.433		2005-10-10	924.24	934.505	902.642	913.681		2005-10-10	841.106	844.167	825.588	830.538		2005-10-10	849.313	855.289	822.287	829.962		2005-10-10	810.668
2005-10-11	881.523	901.68	877.787	900.393		2005-10-11	745.987	760.065	743.02	758.38		2005-10-11	934.691	959.336	927.763	954.809		2005-10-11	876.672	891.885	869.711	889.293		2005-10-11	803.22	810.835	798.367	808.103		2005-10-11	913.62	936.24	905.505	932.854		2005-10-11	829.445	848.45	824.032	846.693		2005-10-11	827.591	856.969	818.943	852.431		2005-10-11	804.291
2005-10-12	899.788	912.2	887.654	902.819		2005-10-12	759.065	780.822	754.896	775.35		2005-10-12	955.257	980.946	945.533	967.684		2005-10-12	890.104	900.319	871.539	886.09		2005-10-12	812.641	821.422	804.592	816.328		2005-10-12	933.156	960.796	923.655	952.341		2005-10-12	845.458	861.286	834.86	852.968		2005-10-12	851.259	870.901	838.973	862.874		2005-10-12	817.633
2005-10-13	903.228	910.148	890.347	894.937		2005-10-13	777.06	794.435	772.281	779.314		2005-10-13	968.121	980.291	952.274	959.898		2005-10-13	885.711	892.9	870.827	877.97		2005-10-13	818.7	826.406	810.197	815.266		2005-10-13	952.427	966.55	937.414	947.451		2005-10-13	852.779	864.026	839.826	848.696		2005-10-13	860.821	873.417	845.581	857.018		2005-10-13	824.424
2005-10-14	894.938	905.064	877.635	890.974		2005-10-14	779.052	787.645	769.977	775.476		2005-10-14	955.483	967.109	937.917	945.385		2005-10-14	877.485	883.156	856.183	861.909		2005-10-14	816.399	822.918	805.422	810.901		2005-10-14	945.159	958.439	926.498	937.679		2005-10-14	849.21	861.918	834.436	846.071		2005-10-14	853.344	865.214	838.893	848.412		2005-10-14	815.612
2005-10-17	890.311	897.757	865.795	879.283		2005-10-17	774.449	783.087	766.754	776.162		2005-10-17	943.747	962.561	931.043	953.137		2005-10-17	860.176	865.637	841.75	854.053		2005-10-17	810.573	812.829	793.724	801.274		2005-10-17	935.225	954.827	918.757	944.067		2005-10-17	843.556	854.729	834.387	848.736		2005-10-17	844.276	858.013	830.193	847.16		2005-10-17	808.354
2005-10-18	877.965	890.219	871.542	884.424		2005-10-18	776.354	786.156	769.902	780.695		2005-10-18	954.21	975.429	948.231	967.812		2005-10-18	853.41	868.082	842.101	859.183		2005-10-18	804.37	814.476	793.838	804.912		2005-10-18	943.128	972.497	936.433	963.367		2005-10-18	848.109	860.33	833.6	853.902		2005-10-18	847.229	873.67	841.16	866.204		2005-10-18	803.88
2005-10-19	881.129	895.427	868.834	876.388		2005-10-19	779.848	783.326	759.383	762.444		2005-10-19	969.02	979.388	946.442	953.895		2005-10-19	860.152	870.051	844.525	853.34		2005-10-19	803.949	809.3	794.229	798.161		2005-10-19	961.313	977.233	942.082	952.303		2005-10-19	852.036	862.547	839.177	846.707		2005-10-19	868.481	882.663	851.453	863.346		2005-10-19	811.708
2005-10-20	873.504	883.355	856.241	877.132		2005-10-20	763.396	769.708	746.738	761.051		2005-10-20	949.064	959.958	927.42	948.956		2005-10-20	850.062	860.503	835.585	850.901		2005-10-20	798.011	804.173	785.97	797.147		2005-10-20	947.974	964.725	925.872	952.546		2005-10-20	842.471	852.475	825.622	842.717		2005-10-20	863.419	882.805	842.854	870.955		2005-10-20	805.946
2005-10-21	875.519	890	867.234	883.395		2005-10-21	760.946	769.649	752.464	763.136		2005-10-21	947.131	964.939	939.196	952.499		2005-10-21	850.602	861.772	841.383	850.296		2005-10-21	796.597	804.21	790.006	798.335		2005-10-21	951.685	971.626	941.267	961.265		2005-10-21	843.275	860.997	835.655	851.526		2005-10-21	871.922	904.276	862.896	887.567		2005-10-21	808.354
2005-10-24	879.63	886.343	865.106	877.479		2005-10-24	762.861	772.996	751.686	765.591		2005-10-24	951.476	965.994	942.511	958.513		2005-10-24	850.393	860.181	841.001	852.058		2005-10-24	796.864	804.027	789.661	795.677		2005-10-24	960.311	972.144	945.82	959.47		2005-10-24	853.566	861.531	843.94	857.458		2005-10-24	887.134	901.718	869.568	883.864		2005-10-24	812.16
2005-10-25	865.436	876.353	846.358	857.51		2005-10-25	764.723	766.315	745.294	747.085		2005-10-25	956.635	961.218	932.604	936.497		2005-10-25	850.765	856.403	833.4	839.006		2005-10-25	794.465	796.485	780.846	784.923		2005-10-25	953.101	960.554	926.433	933.147		2005-10-25	851.63	859.028	831.457	837.376		2005-10-25	880.817	893.332	856.082	866.033		2005-10-25	808.86
2005-10-26	855.614	861.626	832.644	838.158		2005-10-26	745.037	749.757	722.433	726.895		2005-10-26	934.508	941.191	906.362	910.419		2005-10-26	836.113	845.049	817.786	824.22		2005-10-26	783.65	786.544	762.202	768.739		2005-10-26	927.824	937.554	898.959	907.489		2005-10-26	831.879	843.462	807.212	816.798		2005-10-26	861.306	875.433	835.204	847.671		2005-10-26	794.135
2005-10-27	833.275	858.539	823.362	850.541		2005-10-27	724.479	732.266	709.297	716.528		2005-10-27	887.147	901.529	871.343	888.35		2005-10-27	822.046	837.093	814.203	826.941		2005-10-27	766.01	773.42	754.833	767.223		2005-10-27	903.153	920.838	889.896	907.298		2005-10-27	814.564	822.867	801.354	811.05		2005-10-27	842.84	860.452	823.931	842.329		2005-10-27	754.744
2005-10-28	847.491	858.17	812.943	832.621		2005-10-28	682.205	689.194	652.507	663.191		2005-10-28	888.233	895.824	847.802	863.582		2005-10-28	825.746	836.36	805.592	820.148		2005-10-28	767.748	776.317	756.144	767.882		2005-10-28	904.018	911.774	863.63	877.103		2005-10-28	811.426	819.318	782.206	792.319		2005-10-28	838.216	850.319	799.393	815.581		2005-10-28	750.357
2005-10-31	830.319	856.083	825.277	845.835		2005-10-31	659.888	674.624	654.097	666.993		2005-10-31	859.786	875.812	850.479	865.185		2005-10-31	812.326	830.916	805.784	821.927		2005-10-31	762.83	776.498	753.643	771.426		2005-10-31	874.836	895.035	863.991	881.306		2005-10-31	791.669	801.403	786.587	794.81		2005-10-31	811.488	837.661	804.223	827.643		2005-10-31	731.234
2005-11-01	844.86	861.483	831.264	849.219		2005-11-01	655.102	659.716	630.704	642.749		2005-11-01	862.875	869.821	840.086	856.259		2005-11-01	820.789	827.069	800.091	812.587		2005-11-01	770.423	773.842	758.24	766.922		2005-11-01	880.251	888.259	852.878	873.314		2005-11-01	793.548	799.063	779.223	791.583		2005-11-01	824.888	835.021	796.731	816.456		2005-11-01	729.153
2005-11-02	847.18	868.464	842.327	856.361		2005-11-02	642.234	657.208	639.206	652.354		2005-11-02	851.552	876.548	847.852	870.572		2005-11-02	813.511	833.066	809.477	823.485		2005-11-02	766.443	783.073	764.388	774.814		2005-11-02	871.815	897.015	867.65	889.19		2005-11-02	791.976	809.035	789.423	803.355		2005-11-02	816.232	844.904	809.548	836.312		2005-11-02	721.931
2005-11-03	858.463	879.976	845.729	859.732		2005-11-03	652.912	659.415	636.461	643.498		2005-11-03	870.41	879.822	850.332	857.85		2005-11-03	824.052	833.006	812.587	819.437		2005-11-03	774.281	779.345	765.846	769.78		2005-11-03	885.083	898.326	867.421	878.247		2005-11-03	803.007	808.79	790.332	796.039		2005-11-03	835.818	851.734	818.077	831.817		2005-11-03	739.704
2005-11-04	857.597	870.438	848.101	860.621		2005-11-04	643.537	651.79	632.577	645.836		2005-11-04	856.608	866.509	843.881	859.741		2005-11-04	819.121	834.19	812.928	827.547		2005-11-04	771.026	775.874	763.693	772.42		2005-11-04	871.724	888.573	859.679	882.194		2005-11-04	794.536	805.182	786.71	801.269		2005-11-04	828.397	844.994	815.831	838.168		2005-11-04	729.745
2005-11-07	859.51	866.441	847.401	859.94		2005-11-07	644.887	649.863	633.612	642.723		2005-11-07	858.365	866.665	846.545	861.883		2005-11-07	827.508	835.619	818.892	830.365		2005-11-07	763.617	766.639	753.723	763.006		2005-11-07	880.019	889.621	867.463	883.602		2005-11-07	801.789	807.327	792.088	803.892		2005-11-07	830.826	847.968	819.352	841.006		2005-11-07	726.032
2005-11-08	858.562	871.775	847.063	867.053		2005-11-08	642.439	650.058	635.678	647.517		2005-11-08	860.908	877.333	852.054	873.419		2005-11-08	830.326	838.593	821.265	830.737		2005-11-08	761.904	765.88	755.374	763.707		2005-11-08	880.082	895.485	869.882	888.444		2005-11-08	775.533	782.361	765.194	778.129		2005-11-08	839.888	855.743	830.301	848.519		2005-11-08	727.83
2005-11-09	867.064	886.354	864.317	871.193		2005-11-09	648.158	660.098	642.263	650.14		2005-11-09	873.502	880.423	862.719	867.335		2005-11-09	830.48	838.785	817.256	823.868		2005-11-09	762.86	771.515	757.238	760.305		2005-11-09	886.029	899.746	873.703	882.588		2005-11-09	778.129	783.433	768.401	773.763		2005-11-09	848.012	858.962	833.802	840.908		2005-11-09	731.249
2005-11-10	868.841	878.312	850.29	857.853		2005-11-10	645.014	647.683	620.526	623.029		2005-11-10	864.432	869.435	840.409	845.572		2005-11-10	821.959	826.648	799.111	806.863		2005-11-10	754.881	758.339	739.92	743.152		2005-11-10	879.724	887.364	850.357	857.742		2005-11-10	765.25	772.189	743.042	747.317		2005-11-10	836.98	845.121	808.495	819.697		2005-11-10	730.136
2005-11-11	853.998	864.443	840.883	853.503		2005-11-11	619.537	633.435	612.239	626.562		2005-11-11	841.458	858.433	833.584	847.719		2005-11-11	804.926	817.534	793.511	806.32		2005-11-11	743.201	749.087	733.613	740.464		2005-11-11	855.05	874.997	844.95	863.626		2005-11-11	740.695	752.228	730.217	742.791		2005-11-11	815.249	838.249	805.913	828.271		2005-11-11	713.452
2005-11-14	851.744	860.384	840.911	850.889		2005-11-14	625.483	632.446	617.119	625.543		2005-11-14	846.713	863.729	840.939	859.311		2005-11-14	804.363	812.81	792.989	804.582		2005-11-14	739.171	744.954	732.482	739.396		2005-11-14	862.433	871.991	850.737	864.669		2005-11-14	739.495	753.428	731.853	747.706		2005-11-14	828.007	846.23	820.324	839.155		2005-11-14	698.855
2005-11-15	850.416	870.181	844.909	858.852		2005-11-15	625.74	634.541	615.61	620.098		2005-11-15	858.455	868.379	846.485	855.172		2005-11-15	805	812.483	793.11	798.747		2005-11-15	738.657	744.134	733.699	737.064		2005-11-15	864.458	874.643	847.16	856.047		2005-11-15	739.409	749.308	721.691	728.087		2005-11-15	840.134	854.674	827.195	840.963		2005-11-15	695.07
2005-11-16	859.817	869.457	848.089	863.005		2005-11-16	618.376	629.381	608.835	626.619		2005-11-16	853.529	865.283	842.35	861.874		2005-11-16	797.744	807.854	786.057	804.758		2005-11-16	736.394	759.662	728.617	756.923		2005-11-16	847.662	864.963	832.208	858.235		2005-11-16	725.639	735.125	708.656	728.747		2005-11-16	842.569	857.596	824.66	850.383		2005-11-16	685.689
2005-11-17	860.539	869.36	844.956	854.805		2005-11-17	626.136	632.725	619.034	627.14		2005-11-17	863.39	873.354	853.703	862.985		2005-11-17	804.766	811.582	797.051	803.643		2005-11-17	755.937	757.864	744.067	746.869		2005-11-17	856.352	868.002	846.363	856.418		2005-11-17	728.215	739.007	721.119	729.276		2005-11-17	853.709	863.404	837.154	843.11		2005-11-17	693.702
2005-11-18	856.926	878.687	848.893	867.143		2005-11-18	626.932	653.069	624.393	646.003		2005-11-18	849.825	882.704	843.774	872.292		2005-11-18	802.533	828.454	799.179	821.509		2005-11-18	742.27	763.533	740.164	755.281		2005-11-18	856.022	888.036	851.979	879.247		2005-11-18	728.155	750.285	725.507	742.781		2005-11-18	834.446	863.912	827.245	857.342		2005-11-18	692.276
2005-11-21	867.785	879.735	859.32	870.276		2005-11-21	646.925	654.312	640.511	646.168		2005-11-21	874.552	883.424	864.091	873.847		2005-11-21	823.157	830.519	816.284	824.206		2005-11-21	729.244	736.226	721.977	729.967		2005-11-21	879.074	890.801	871.984	882.309		2005-11-21	743.116	750.962	735.122	745.031		2005-11-21	858.576	871.89	846.725	859.621		2005-11-21	712.083
2005-11-22	869.632	874.136	846.487	851.112		2005-11-22	645.494	647.852	633.777	634.499		2005-11-22	873.472	877.929	852.872	856.958		2005-11-22	823.501	826.887	806.429	808.858		2005-11-22	731.766	737.818	719.018	724.647		2005-11-22	880.248	884.335	858.866	862.978		2005-11-22	744.385	747.65	727.086	730.785		2005-11-22	857.589	862.929	834.095	839.139		2005-11-22	713.522
2005-11-23	847.502	861.74	841.59	852.257		2005-11-23	631.086	642.434	628.4	638.456		2005-11-23	853.725	869.015	849.123	863.341		2005-11-23	806.722	818.448	803.056	814.223		2005-11-23	724.123	739.168	717.615	735.228		2005-11-23	860.144	876.558	855.243	870.607		2005-11-23	727.312	741.219	724.039	734.973		2005-11-23	836.029	850.791	831.071	843.524		2005-11-23	698.001
2005-11-24	851.61	865.8	846.799	857.893		2005-11-24	636.8	648.331	634.396	643.117		2005-11-24	860.996	873.164	854.774	865.527		2005-11-24	812.961	830.856	809.359	821.94		2005-11-24	734.779	761.137	732.96	743.17		2005-11-24	868.442	882.928	863.212	873.793		2005-11-24	733.53	745.771	729.888	740.874		2005-11-24	837.991	852.905	831.187	841.912		2005-11-24	697.489
2005-11-25	856.433	862.963	847.523	856.054		2005-11-25	642.83	645.828	635.713	641.501		2005-11-25	866.634	875.358	857.34	867.797		2005-11-25	818.624	825.871	810.885	821.739		2005-11-25	740.949	751.152	734.424	748.453		2005-11-25	872.874	880.913	863.479	872.366		2005-11-25	741.467	745.936	731.919	739.643		2005-11-25	841.519	848.268	830.203	840.127		2005-11-25	706.128
2005-11-28	853.122	863.695	848.253	854.455		2005-11-28	643.987	647.032	633.968	637.827		2005-11-28	868.627	875.393	857.353	863.636		2005-11-28	820.152	833.009	812.058	821.187		2005-11-28	744.03	748.471	733.141	739.8		2005-11-28	873.621	879.605	861.946	870.599		2005-11-28	739.585	745.888	730.332	735.275		2005-11-28	837.696	845.835	827.108	836.341		2005-11-28	706.768
2005-11-29	851.76	857.966	834.138	840.988		2005-11-29	637.395	641.81	629.192	632.802		2005-11-29	862.495	866.885	849.904	852.894		2005-11-29	818.295	823.291	804.462	809.21		2005-11-29	739.076	743.113	728.452	732.614		2005-11-29	868.002	872.827	851.474	856.987		2005-11-29	735.29	740.337	725.753	728.608		2005-11-29	835.298	845.126	821.852	829.807		2005-11-29	699.201
2005-11-30	838.695	846.601	830.378	840.703		2005-11-30	631.732	635.574	622.509	630.225		2005-11-30	852.116	861.634	843.509	856.329		2005-11-30	806.694	814.176	798.992	809.815		2005-11-30	730.817	735.978	725.115	733.319		2005-11-30	855.153	862.905	844.085	857.181		2005-11-30	726.889	732.048	719.025	727.875		2005-11-30	826.13	835.28	816.121	828.129		2005-11-30	690.547
2005-12-01	838.346	851.931	834.006	844.218		2005-12-01	629.639	634.568	623.981	628.799		2005-12-01	854.753	864.917	847.726	858.408		2005-12-01	808.608	815.225	797.585	806.194		2005-12-01	732.756	739.424	728.068	734.849		2005-12-01	856.46	864.592	847.095	854.998		2005-12-01	727.569	733.727	721.499	727.218		2005-12-01	825.587	836.34	815.686	826.928		2005-12-01	692.857
2005-12-02	847.847	855.567	837.262	843.077		2005-12-02	628.242	635.715	622.456	627.479		2005-12-02	858.301	869.925	848.436	858.671		2005-12-02	804.875	813.123	794.125	802.678		2005-12-02	726.616	735.358	716.379	723.493		2005-12-02	850.476	859.109	836.414	843.371		2005-12-02	726.664	732.05	716.489	720.116		2005-12-02	821.648	831.655	803.833	811.998		2005-12-02	688.526
2005-12-05	842.715	849.996	828.456	834.323		2005-12-05	620.025	626.547	607.614	613.802		2005-12-05	851.229	858.266	832.212	837.524		2005-12-05	800.257	806.828	786.341	793.618		2005-12-05	723.204	728.415	711.547	719.142		2005-12-05	840.35	844.376	821.502	825.832		2005-12-05	709.889	714.102	693.373	698.551		2005-12-05	807.817	811.879	781.042	788.067		2005-12-05	680.074
2005-12-06	832.949	848.09	828.945	843.794		2005-12-06	612.507	628.727	608.977	623.012		2005-12-06	835.406	849.585	828.306	843.555		2005-12-06	791.211	803.261	785.499	796.742		2005-12-06	717.688	734.663	713.381	726.431		2005-12-06	820.803	832.933	813.349	824.585		2005-12-06	696.812	706.652	691.711	700.899		2005-12-06	782.528	801.494	775.076	792.983		2005-12-06	656.943
2005-12-07	843.206	860.296	838.728	855.607		2005-12-07	623.81	628.912	616.435	624.329		2005-12-07	841.801	855.494	836.15	851.275		2005-12-07	796.503	807.959	792.861	802.901		2005-12-07	725.745	733.603	719.359	728.364		2005-12-07	823.814	835.031	817.701	831.62		2005-12-07	699.369	708.6	696.133	706.556		2005-12-07	790.922	803.483	782.155	796.357		2005-12-07	667.195
2005-12-08	857.988	870.46	846.106	853.678		2005-12-08	623.677	633.039	619.962	628.172		2005-12-08	850.971	859.573	841.101	848.936		2005-12-08	803.294	813.058	794.345	803.028		2005-12-08	727.871	732.092	717.488	724.026		2005-12-08	832.36	840.586	822.813	832.761		2005-12-08	706.951	710.54	698.995	704.925		2005-12-08	795.262	810.311	786.084	798.841		2005-12-08	673.704
2005-12-09	852.534	869.085	846.592	863.726		2005-12-09	628.298	645.519	625.018	642.617		2005-12-09	849.459	868.273	843.837	863.495		2005-12-09	804.188	820.308	798.031	815.15		2005-12-09	723.773	736.263	720.268	731.546		2005-12-09	832.16	851.199	826.823	847.064		2005-12-09	703.381	717.562	699.781	715.356		2005-12-09	796.286	813.788	790.917	808.368		2005-12-09	668.022
2005-12-12	868.887	873.202	852.485	863.111		2005-12-12	644.191	658.522	639.342	651.475		2005-12-12	864.653	881.444	858.382	875.09		2005-12-12	815.655	822.756	807.665	815.686		2005-12-12	731.754	734.577	724.484	729.759		2005-12-12	847.218	857.405	840.87	850.214		2005-12-12	717.222	724.038	712.403	720.255		2005-12-12	807.489	824.247	800.011	817.434		2005-12-12	683.426
2005-12-13	861.141	878.629	854.067	868.927		2005-12-13	651.351	655.571	641.048	650.823		2005-12-13	875.997	885.686	862.779	876.496		2005-12-13	814.492	821.948	804.174	815.202		2005-12-13	728.77	731.958	719.851	726.468		2005-12-13	848.744	855.427	837.188	849.138		2005-12-13	719.787	724.745	712.419	720.202		2005-12-13	817.84	824.756	802.779	817.899		2005-12-13	683.258
2005-12-14	868.722	878.877	855.465	872.999		2005-12-14	650.614	659.901	645.532	656.01		2005-12-14	876.301	891.673	868.157	886.856		2005-12-14	814.683	825.679	804.691	820.202		2005-12-14	725.113	732.354	718.927	727.442		2005-12-14	849.055	861.183	841.467	857.166		2005-12-14	718.824	732.486	715.898	729.141		2005-12-14	815.641	830.949	808.546	826.079		2005-12-14	683
2005-12-15	872.388	888.53	863.666	873.597		2005-12-15	656.294	664.339	647.361	649.977		2005-12-15	887.699	897.148	872.333	878.996		2005-12-15	820.941	828.727	812.336	817.935		2005-12-15	727.983	736.004	719.224	728.465		2005-12-15	857.43	867.005	848.261	854.207		2005-12-15	728.215	736.108	721.847	724.775		2005-12-15	825.605	836.3	813.557	819.383		2005-12-15	692.394
2005-12-16	871.222	882.89	863.812	875.244		2005-12-16	648.775	654.55	641.991	651.686		2005-12-16	877.61	893.596	871.228	888.701		2005-12-16	817.471	826.074	812.457	821.365		2005-12-16	727.804	738.447	723.755	735.717		2005-12-16	852.855	865.571	846.436	859.533		2005-12-16	725.497	732.332	721.311	729.435		2005-12-16	816.787	826.947	810.798	821.57		2005-12-16	687.992
2005-12-19	876.06	891.537	870.223	885.136		2005-12-19	651.52	657.861	647.368	652.598		2005-12-19	886.359	897.708	878.337	888.637		2005-12-19	821.689	828.113	813.413	821.4		2005-12-19	736.23	742.745	728.796	739.15		2005-12-19	858.992	865.979	851.495	859.011		2005-12-19	731.223	738.916	725.729	732.163		2005-12-19	820.111	829.606	812.327	822.788		2005-12-19	696.788
2005-12-20	884.586	889.987	878.159	886.702		2005-12-20	652.279	661.973	648.585	659.735		2005-12-20	887.787	894.369	877.826	888.387		2005-12-20	819.294	826.04	812.71	822.639		2005-12-20	738.862	743.197	730.963	739.866		2005-12-20	859.04	868.778	850.513	863.258		2005-12-20	731.974	737.152	726.602	733.839		2005-12-20	820.285	827.71	813.151	823.486		2005-12-20	696.185
2005-12-21	885.398	897.92	879.289	883.321		2005-12-21	660.044	668.832	655.012	660.333		2005-12-21	884.41	892.009	873.825	880.835		2005-12-21	822.661	827.762	812.135	815.268		2005-12-21	732.166	736.149	722.01	725.058		2005-12-21	864.04	872.006	853.666	860.756		2005-12-21	726.333	731.904	717.02	720.029		2005-12-21	821.684	829.202	811.367	818.046		2005-12-21	697.581
2005-12-22	881.703	889.19	869.888	880.833		2005-12-22	659.389	663.722	653.792	660.928		2005-12-22	878.824	888.685	872.041	884.616		2005-12-22	814.047	825.159	809.508	821.653		2005-12-22	724.803	730.273	719.05	725.718		2005-12-22	858.412	871.067	850.795	865.273		2005-12-22	718.943	727.757	713.95	724.669		2005-12-22	815.118	839.133	807.916	831.723		2005-12-22	689.106
2005-12-23	882.414	891.592	876.747	888.054		2005-12-23	661.05	672.691	659.504	670.58		2005-12-23	880.505	896.296	875.758	891.258		2005-12-23	821.465	830.356	815.903	826.331		2005-12-23	726.049	733.201	721.322	728.949		2005-12-23	865.959	884.103	860.299	880.228		2005-12-23	726.444	736.524	722.077	734.229		2005-12-23	828.953	841.877	821.783	834.001		2005-12-23	695.603
2005-12-26	889.198	909.068	884.53	902.367		2005-12-26	671.456	678.519	668.452	672.636		2005-12-26	892.023	903.139	887.712	897.808		2005-12-26	827.102	834.809	822.632	829.804		2005-12-26	728.282	739.65	724.867	735.967		2005-12-26	880.528	897.134	874.823	887.374		2005-12-26	736.602	749.873	733.219	745.438		2005-12-26	834.036	851.537	827.91	844.453		2005-12-26	726.369
2005-12-27	903.608	908.1	894.729	900.195		2005-12-27	672.776	675.649	663.537	668.287		2005-12-27	896.166	904.614	882.558	890.744		2005-12-27	830.802	838.868	820.586	828.56		2005-12-27	735.965	744.613	731.515	739.851		2005-12-27	885.968	893.38	874.668	883.912		2005-12-27	745.149	752.631	738.314	747.559		2005-12-27	844.62	849.326	833.215	840.947		2005-12-27	722.822
2005-12-28	903.073	911.132	892.951	902.276		2005-12-28	667.88	671.695	660.296	666.025		2005-12-28	890.528	901.724	884.014	896.614		2005-12-28	828.194	833.571	820.343	829.419		2005-12-28	740.103	750.803	736.186	748.391		2005-12-28	883.213	891.231	873.855	884.825		2005-12-28	746.67	751.558	739.822	746.77		2005-12-28	840.473	848.917	833.526	842.773		2005-12-28	723.801
2005-12-29	905.678	921.222	901.421	917.168		2005-12-29	662.973	689.166	659.588	683.225		2005-12-29	896.338	909.052	890.539	904.688		2005-12-29	829.739	841.828	824.509	838.494		2005-12-29	747.793	753.129	739.963	746.214		2005-12-29	884.283	900.987	878.617	896.558		2005-12-29	746.423	757.1	744.236	753.278		2005-12-29	842.286	862.705	837.996	856.037		2005-12-29	721.288
2005-12-30	920.43	934.774	911.052	917.771		2005-12-30	687.495	693.194	668.284	674.876		2005-12-30	905.801	912.261	886.737	893.914		2005-12-30	836.092	842.214	818.324	822.914		2005-12-30	747.404	750.937	735.586	743.029		2005-12-30	897.13	908.02	881.261	889.642		2005-12-30	755.558	762.069	743.325	746.891		2005-12-30	858.27	866.883	836.856	845.189		2005-12-30	724.941
2006-01-04	917.534	938.605	906.537	932.029		2006-01-04	675.364	689.14	670.927	683.513		2006-01-04	895.505	937.737	889.484	928.07		2006-01-04	822.617	838.497	817.746	833.334		2006-01-04	738.857	750.775	733.325	747.846		2006-01-04	887.267	905.637	880.704	900.15		2006-01-04	747.316	762.163	742.435	757.801		2006-01-04	844.067	860.997	832.936	853.043		2006-01-04	716.378
2006-01-05	932.58	942.228	924.029	936.731		2006-01-05	684.481	690.993	675.432	685.741		2006-01-05	929.917	958.64	920.422	946.651		2006-01-05	835.779	849.998	828.786	845.979		2006-01-05	747.104	766.009	743.31	760.49		2006-01-05	902.235	918.338	892.71	911.92		2006-01-05	759.916	767.233	753.289	764.286		2006-01-05	852.351	870.856	842.288	863.017		2006-01-05	727.679
2006-01-06	937.338	947.696	926.441	939.66		2006-01-06	686.839	704.978	680.893	698.425		2006-01-06	947.313	968.58	936.332	953.076		2006-01-06	846.866	868.048	838.383	856.818		2006-01-06	760.958	771.378	753.881	764.178		2006-01-06	912.315	941.549	906.097	930.401		2006-01-06	765.243	776.117	757.65	767.744		2006-01-06	863.173	876.994	852.361	866.38		2006-01-06	738.77
2006-01-09	939.327	948.713	931.158	942.068		2006-01-09	698.718	718.26	694.356	715.28		2006-01-09	954.922	985.689	948.093	975.944		2006-01-09	858.534	868.876	848.756	861.693		2006-01-09	764.186	771.376	755.918	765.749		2006-01-09	933.808	948.52	921.174	938.129		2006-01-09	769.689	788.175	764.231	782.777		2006-01-09	865.398	890.511	858.134	882.29		2006-01-09	745.737
2006-01-10	941.911	953.885	934.287	949.097		2006-01-10	715.469	720.619	702.227	714.47		2006-01-10	976.571	1005.93	961.383	996.494		2006-01-10	862.523	867.808	847.33	859.341		2006-01-10	765.443	770.441	754.518	764.868		2006-01-10	938.251	950.832	925.574	944.325		2006-01-10	783.472	792.55	772.639	787.848		2006-01-10	880.507	893.066	864.653	887.116		2006-01-10	753.925
2006-01-11	948.47	952.479	924.359	931.643		2006-01-11	714.068	718.902	700.775	703.037		2006-01-11	995.143	1042.13	984.985	1015.18		2006-01-11	858.129	865.381	846.064	852.857		2006-01-11	763.521	780.827	756.725	768.585		2006-01-11	944.019	961.313	928.163	943.955		2006-01-11	779.515	787.029	762.899	771.37		2006-01-11	883.976	900.796	868.661	884.548		2006-01-11	759.084
2006-01-12	927.482	947.904	920.924	943.699		2006-01-12	701.276	713.655	696.351	710.885		2006-01-12	1012.3	1032.04	995.947	1024.78		2006-01-12	850.565	865.467	844.275	861.108		2006-01-12	768.477	776.462	760.607	774.345		2006-01-12	943.246	966.35	936.472	960.978		2006-01-12	768.048	789.64	763.205	786.383		2006-01-12	882.547	908.34	871.62	899.745		2006-01-12	758.36
2006-01-13	945.768	950.92	927.089	936.493		2006-01-13	706.02	710.834	693.936	698.759		2006-01-13	1025.49	1050.82	1008.83	1030.02		2006-01-13	861.525	868.593	847.832	856.006		2006-01-13	773.957	778.168	763.027	768.928		2006-01-13	962.109	979.616	947.185	962.815		2006-01-13	787.158	796.966	774.013	785.2		2006-01-13	898.138	912.067	881.658	900.466		2006-01-13	772.161
2006-01-16	937.789	949.325	927.798	931.16		2006-01-16	699.246	703.412	684.009	685.564		2006-01-16	1030.94	1070.6	1015.93	1034.96		2006-01-16	854.761	860.006	835.184	839.484		2006-01-16	767.622	773.365	754.664	757.163		2006-01-16	961.063	978.177	941.376	948.232		2006-01-16	783.834	793.132	764.754	767.349		2006-01-16	898.686	907.614	876.435	883.355		2006-01-16	771.455
2006-01-17	928.172	949.819	925.117	947.004		2006-01-17	682.455	688.081	671.655	677.439		2006-01-17	1031.81	1048.44	1012.97	1025.93		2006-01-17	837.686	846.079	828.923	837.917		2006-01-17	756.492	765.218	749.579	759.953		2006-01-17	944.459	959.88	934.561	946.745		2006-01-17	763.872	780.688	757.92	774.037		2006-01-17	879.879	892.344	872.81	884.034		2006-01-17	758.514
2006-01-18	945.036	972.649	940.161	968.217		2006-01-18	677.309	695.652	674.648	692.087		2006-01-18	1024.57	1066.45	1017.75	1055.59		2006-01-18	837.215	854.907	833.793	851.642		2006-01-18	759.471	772.493	755.142	769.243		2006-01-18	946.605	974.416	943.095	967.212		2006-01-18	773.239	793.947	770.226	789.471		2006-01-18	883.263	906.425	878.256	900.69		2006-01-18	770.377
2006-01-19	967.327	998.752	963.758	993.797		2006-01-19	693.106	698.643	685.164	693.384		2006-01-19	1056.62	1086.78	1045.96	1074.69		2006-01-19	849.727	857.477	835.658	849.02		2006-01-19	768.886	796.425	760.663	787.537		2006-01-19	970.742	988.177	957.213	977.938		2006-01-19	792.732	808.696	782.279	799.082		2006-01-19	904.121	919.908	891.269	908.813		2006-01-19	788.344
2006-01-20	992.624	1010.66	983.261	994.656		2006-01-20	700.421	712.651	690.047	705.612		2006-01-20	1076.25	1134.51	1066.69	1118.96		2006-01-20	847.897	866.015	838.929	855.925		2006-01-20	786.422	795.897	775.074	786.199		2006-01-20	977.772	998.513	964.752	984.654		2006-01-20	798.462	812.994	786.183	801.426		2006-01-20	908.166	919.856	893.338	905.148		2006-01-20	796.586
2006-01-23	996.068	1010.07	977.317	993.546		2006-01-23	705.799	718.768	697.854	713.926		2006-01-23	1120.6	1175.01	1109.84	1165.02		2006-01-23	854.601	864.389	842.17	854.696		2006-01-23	787.261	801.852	784.997	796.385		2006-01-23	982.342	1001.86	968.964	990.314		2006-01-23	800.529	816.335	791.113	809.926		2006-01-23	902.642	918.932	888.833	908.781		2006-01-23	802.268
2006-01-24	976.573	985.943	950.463	965.304		2006-01-24	714.161	745.943	709.701	736.31		2006-01-24	1173.73	1204.88	1136.99	1150.07		2006-01-24	854.877	862.707	838.101	845.204		2006-01-24	796.677	806.337	790.267	796.576		2006-01-24	987.848	1006.29	971.431	988.076		2006-01-24	809.22	819.778	796.065	803.434		2006-01-24	905.621	917.053	892.475	900.347		2006-01-24	799.945
2006-01-25	963.162	989.159	948.558	977.985		2006-01-25	729.141	736.677	714.374	727.33		2006-01-25	1151.38	1187.02	1121.54	1162.75		2006-01-25	843.587	857.891	831.797	846.166		2006-01-25	795.709	804.425	788.319	797.848		2006-01-25	981.88	999.72	964.406	986.926		2006-01-25	802.402	814.045	787.713	800.601		2006-01-25	896.149	911.851	878.187	895.902		2006-01-25	793.743
2006-02-06	977.029	1009.89	970.355	1002.21		2006-02-06	729.968	759.972	723.624	756.794		2006-02-06	1186.29	1248.86	1177.06	1244.14		2006-02-06	847.267	866.482	841.212	863.082		2006-02-06	805.3	823.392	802.505	821.449		2006-02-06	989.13	1014.47	976.774	1004.81		2006-02-06	802.116	822.507	796.536	818.499		2006-02-06	909.42	936.346	897.312	928.51		2006-02-06	799.092
2006-02-07	1003.58	1026.45	979.471	993.804		2006-02-07	756.925	773.978	745.817	759.067		2006-02-07	1252.74	1311.46	1229.88	1259.66		2006-02-07	864.027	879.649	850.481	870.023		2006-02-07	823.884	829.177	808.684	818.107		2006-02-07	1005.85	1029.7	986.228	1007.82		2006-02-07	819.189	832.237	798.559	813.26		2006-02-07	934.131	955.23	917.65	938.575		2006-02-07	810.328
2006-02-08	1003.32	1028.91	988.35	1004.14		2006-02-08	758.173	774.976	748.961	765.32		2006-02-08	1231.45	1245.38	1179.56	1200.04		2006-02-08	869.446	889.668	859.691	883.111		2006-02-08	817.561	824.264	807.497	818.32		2006-02-08	1006.99	1020.83	984.415	1003.37		2006-02-08	812.406	826.858	802.108	822.727		2006-02-08	934.343	953.533	918.374	940.665		2006-02-08	802.211
2006-02-09	1002.88	1010.38	975.49	982.775		2006-02-09	765.846	783.209	754.98	760.541		2006-02-09	1193.4	1218.77	1173.25	1202.05		2006-02-09	883.151	888.732	862.008	866.345		2006-02-09	818.709	828.16	807.869	813.768		2006-02-09	1000.81	1010.15	979.284	987.11		2006-02-09	823.437	831.021	803.358	808.479		2006-02-09	939.928	956.657	922.805	935.244		2006-02-09	807.484
2006-02-10	982.941	1005.31	971.167	996.269		2006-02-10	760.681	805.61	758.251	796.351		2006-02-10	1204.75	1230.62	1175	1196.14		2006-02-10	865.997	887.307	861.128	879.32		2006-02-10	813.688	826.01	807.256	821.343		2006-02-10	987.034	1006.05	979.57	997.384		2006-02-10	807.886	822.563	802.952	816.187		2006-02-10	934.863	957.177	927.88	949.18		2006-02-10	799.663
2006-02-13	995.868	1010.64	975.699	994.486		2006-02-13	797.595	818.946	781.161	814.563		2006-02-13	1182.93	1186.57	1124.77	1141.42		2006-02-13	880.501	890.799	866.592	879.076		2006-02-13	823.624	831.511	813.66	823.655		2006-02-13	993.269	1005.33	970.73	990.037		2006-02-13	817.993	824.756	802.002	813.629		2006-02-13	949.383	958.099	931.392	945.273		2006-02-13	809.365
2006-02-14	997.087	1012.06	987.066	1007.84		2006-02-14	814.761	816.305	795.239	802.62		2006-02-14	1131.37	1181.49	1124.56	1170.23		2006-02-14	880.135	889.22	870.566	880.111		2006-02-14	823.43	827.145	813.504	819.241		2006-02-14	988.431	1005.59	978.359	997.427		2006-02-14	813.062	827.852	806.073	821.502		2006-02-14	943.816	959.444	937.198	953.282		2006-02-14	798.937
2006-02-15	1011.75	1048.93	1003.46	1041.37		2006-02-15	807.039	821.972	794.947	801.985		2006-02-15	1169.77	1195.25	1154.36	1169.27		2006-02-15	880.781	890.818	868.879	875.787		2006-02-15	819.832	827.526	811.904	817.443		2006-02-15	996.642	1008.95	982.441	993.312		2006-02-15	822.22	833.869	813.293	823.068		2006-02-15	954.399	963.675	940.979	950.237		2006-02-15	806.452
2006-02-16	1040.45	1052.73	1006.64	1022.27		2006-02-16	804.303	808.123	764	768.391		2006-02-16	1152.35	1169.57	1117.61	1143.9		2006-02-16	876.045	879.685	845.561	852.457		2006-02-16	817.581	819.879	798.276	800.778		2006-02-16	992.977	1002.3	958.086	970.056		2006-02-16	817.502	822.006	783.575	787.157		2006-02-16	950.352	957.227	921.367	929.702		2006-02-16	803.209
2006-02-17	1018.22	1039.5	1002.97	1010.58		2006-02-17	766.384	782.81	755.2	758.432		2006-02-17	1140.56	1161.71	1115.95	1125.08		2006-02-17	850.088	859.461	840.687	847.683		2006-02-17	797.47	811.901	790.683	800.742		2006-02-17	968.672	986.132	952.422	963.938		2006-02-17	786.151	801.71	776.492	784.783		2006-02-17	927.275	947.458	914.755	927.806		2006-02-17	783.829
2006-02-20	1011.26	1031.72	991.999	1007.77		2006-02-20	758.349	778.429	749.946	757.8		2006-02-20	1124.67	1144.53	1110.07	1119.09		2006-02-20	844.904	853.008	836.108	841.365		2006-02-20	801.758	815.102	794.893	804.821		2006-02-20	961.166	975.011	947.076	957.6		2006-02-20	781.924	792.785	774.076	782.152		2006-02-20	926.731	941.627	916.766	927.042		2006-02-20	776.929
2006-02-21	1005.62	1025.73	989.334	1022.23		2006-02-21	757.367	778.473	744.189	776.595		2006-02-21	1123.68	1149.92	1105.82	1146.43		2006-02-21	841.207	855.086	832.677	852.732		2006-02-21	803.415	831.739	799.199	829.251		2006-02-21	952.038	972.121	937.569	969.115		2006-02-21	781.078	796.724	772.589	794.947		2006-02-21	927.135	942.043	913.551	938.921		2006-02-21	773.514
2006-02-22	1020.8	1036.92	1002.51	1012.5		2006-02-22	777.202	794.015	770.394	780.467		2006-02-22	1145.32	1167.09	1130.11	1144.39		2006-02-22	853.333	864.48	845.17	851.63		2006-02-22	826.982	846.616	822.602	834.268		2006-02-22	965.405	979.924	953.218	964.147		2006-02-22	794.938	800.829	786.322	791.066		2006-02-22	939.27	952.191	930.738	939.151		2006-02-22	784.167
2006-02-23	1014.32	1030.45	1000.32	1016.11		2006-02-23	780.315	790.462	761.759	777.645		2006-02-23	1141.96	1161.17	1121.79	1140.71		2006-02-23	845.153	853.179	834.574	845.843		2006-02-23	834.928	842.277	821.579	835.054		2006-02-23	963.078	975.039	948.755	966.61		2006-02-23	790.251	795.248	778.379	788.406		2006-02-23	936.549	953.469	921.791	946.362		2006-02-23	788.195
2006-02-24	1016.4	1028.57	1002.58	1019.7		2006-02-24	777.055	785.091	768.831	777.522		2006-02-24	1138.2	1156.21	1124.16	1142.7		2006-02-24	846.189	858.005	842.397	853.16		2006-02-24	838.89	851.229	833.142	840.216		2006-02-24	968.242	990.126	959.926	981.369		2006-02-24	787.921	796.09	783.685	792.403		2006-02-24	946.814	967.257	938.457	958.626		2006-02-24	789.533
2006-02-27	1020.41	1043.13	1006.91	1027.35		2006-02-27	778.861	783.256	760.144	765.758		2006-02-27	1143.56	1156.68	1126.41	1137.53		2006-02-27	854.344	861.29	845.691	850.195		2006-02-27	841.234	844.276	827.446	830.642		2006-02-27	982.446	991.165	970.731	979.364		2006-02-27	793.605	804.695	788.575	796.647		2006-02-27	958.134	968.719	946.227	953.828		2006-02-27	797.506
2006-02-28	1021.14	1029.97	1001.46	1022.94		2006-02-28	750.727	762	733.718	753.847		2006-02-28	1133.21	1142.17	1113.88	1135.63		2006-02-28	849.575	852.979	835.181	847.866		2006-02-28	830.838	840.248	819.283	834.804		2006-02-28	976.964	982.928	962.233	977.85		2006-02-28	796.621	800.016	781.868	795.835		2006-02-28	951.375	963.364	938.371	958.264		2006-02-28	792.544
2006-03-01	1021.94	1038.94	1015.02	1029.73		2006-03-01	753.204	762.739	743.738	752.499		2006-03-01	1137.14	1153.57	1130.99	1145.77		2006-03-01	847.88	857.747	842.193	854.622		2006-03-01	826.626	832.567	814.448	823.713		2006-03-01	978.622	988.788	970.561	982.195		2006-03-01	796.597	809.183	790.048	804.871		2006-03-01	955.363	980.065	948.306	972.612		2006-03-01	780.486
2006-03-02	1034.41	1045.92	1009.5	1017.67		2006-03-02	752.798	757.292	726.94	731.456		2006-03-02	1142.18	1160.77	1119.02	1132.95		2006-03-02	855.549	859.387	836.968	840.699		2006-03-02	822.707	826.609	801.048	805.876		2006-03-02	983.823	994.358	965.819	971.885		2006-03-02	805.969	811.695	781.244	788.163		2006-03-02	962.85	971.54	925.098	937.372		2006-03-02	787.765
2006-03-03	1019.73	1049.64	1005.86	1036.66		2006-03-03	732.433	745.162	725.766	737.428		2006-03-03	1132.31	1153.56	1122.32	1141.2		2006-03-03	839.792	852.439	832.615	847.518		2006-03-03	804.464	815.896	798.405	811.944		2006-03-03	970.861	983.487	957.841	973.006		2006-03-03	787.953	795.74	775.39	785.937		2006-03-03	933.668	947.559	919.259	935.739		2006-03-03	775.756
2006-03-06	1035.15	1051.06	1019.39	1031.2		2006-03-06	738.328	746.738	724.673	728.138		2006-03-06	1130.92	1143.99	1111.26	1127.18		2006-03-06	847.032	850.286	836.073	840.829		2006-03-06	812.01	824.828	806.884	815.761		2006-03-06	974.798	983.523	962.858	971.813		2006-03-06	784.545	795.009	778.594	785.317		2006-03-06	937.091	954.375	926.812	939.345		2006-03-06	779.717
2006-03-07	1029.94	1038.15	991.818	1002.1		2006-03-07	726.84	731.088	698.034	701.547		2006-03-07	1119.21	1125.26	1082.94	1089.42		2006-03-07	838.77	841.029	814.784	818.624		2006-03-07	808.823	812.519	787.457	790.598		2006-03-07	970.516	975.274	949.476	954.898		2006-03-07	784.696	787.437	762.038	764.964		2006-03-07	940.432	948.515	915.586	924.093		2006-03-07	777.58
2006-03-08	996.386	1005.18	963.309	982.42		2006-03-08	699.891	711.734	690.243	705.078		2006-03-08	1084.82	1099.26	1061.55	1081.74		2006-03-08	817.354	823.113	803.502	812.204		2006-03-08	789.015	794.016	770.235	780.706		2006-03-08	952.33	959.558	936.755	947.704		2006-03-08	763.12	769.094	752.967	762.594		2006-03-08	922.025	929.245	899.479	912.711		2006-03-08	757.553
2006-03-09	981.141	997.624	968.655	982.202		2006-03-09	704.073	708.288	694.751	698.446		2006-03-09	1076.03	1088.86	1059.74	1069.34		2006-03-09	812.08	819.36	806.163	811.878		2006-03-09	780.54	789.695	775.415	784.048		2006-03-09	941.467	951.735	932.338	940.15		2006-03-09	762.216	768.014	755.531	760.305		2006-03-09	912.508	921.586	896.217	905.375		2006-03-09	752.834
2006-03-10	982.856	999.7	963.846	976.326		2006-03-10	699.935	713.004	697.72	704.947		2006-03-10	1068.56	1088.57	1058.79	1077		2006-03-10	812.504	818.255	805.939	811.023		2006-03-10	784.944	794.374	781.708	790.178		2006-03-10	939.043	950.021	931.801	940.019		2006-03-10	754.108	759.865	748.044	753.284		2006-03-10	905.217	914.358	891.629	903.813		2006-03-10	749.887
2006-03-13	975.853	999.18	970.604	994.956		2006-03-13	702.996	715.505	698.812	710.75		2006-03-13	1075.52	1093.63	1067.72	1088.06		2006-03-13	809.486	816.274	804.487	812.66		2006-03-13	791.072	805.018	788.657	800.162		2006-03-13	935.861	948.957	928.546	943.657		2006-03-13	752.045	759.85	747.638	757.692		2006-03-13	906.344	925.919	900.475	920.058		2006-03-13	741.203
2006-03-14	995.489	1005.49	981.356	992.551		2006-03-14	711.082	717.314	704.464	714.029		2006-03-14	1088.29	1104	1079.57	1097.42		2006-03-14	812.896	819.191	806.508	814.235		2006-03-14	801.061	804.576	790.777	798.704		2006-03-14	943.36	955.235	934.255	947.322		2006-03-14	757.98	766.087	752.379	759.951		2006-03-14	920.565	938.11	910.607	931.428		2006-03-14	747.54
2006-03-15	994.7	1025.84	992.032	1021.16		2006-03-15	714.458	727.398	710.51	725.2		2006-03-15	1094.02	1131.27	1087.89	1121.55		2006-03-15	814.016	825.096	810.879	821.014		2006-03-15	795.642	806.494	790.881	803.46		2006-03-15	947.688	962.83	942.519	958.049		2006-03-15	757.56	768.605	754.867	767.038		2006-03-15	930.402	944.721	922.315	937.765		2006-03-15	741.651
2006-03-16	1021.99	1032.22	1011.44	1018.58		2006-03-16	725.913	728.241	714.473	717.402		2006-03-16	1123.19	1139.67	1106.47	1121.78		2006-03-16	820.181	824.457	811.935	816.636		2006-03-16	803.371	806.592	789.958	795.255		2006-03-16	958.398	966.773	948.068	959.09		2006-03-16	767.169	776.759	761.846	771.809		2006-03-16	938.807	952.063	927.852	940.226		2006-03-16	752.285
2006-03-17	1018.18	1035.05	1008.62	1017.99		2006-03-17	717.382	721.076	703.418	708.278		2006-03-17	1120.09	1136.19	1104.4	1116.78		2006-03-17	815.272	818.494	806.168	811.305		2006-03-17	794.863	800.468	784.617	791.271		2006-03-17	959.186	967.417	945.58	955.882		2006-03-17	771.461	783.706	764.236	776.352		2006-03-17	928.738	938.146	909.726	918.325		2006-03-17	753.038
2006-03-20	1018.5	1038.45	1011.99	1034.56		2006-03-20	707.726	720.154	703.038	717.003		2006-03-20	1124.59	1156.08	1117.8	1148.26		2006-03-20	809.835	827.208	806.159	824.73		2006-03-20	790.496	801.111	783.819	798.395		2006-03-20	954.458	967.987	946.691	964.407		2006-03-20	776.91	794.399	768.815	790.997		2006-03-20	917.188	928.973	903.999	924.17		2006-03-20	757.634
2006-03-21	1040.45	1054.45	1029.89	1043.81		2006-03-21	717.924	738.98	715.971	729.731		2006-03-21	1146.94	1173.07	1137.35	1164.68		2006-03-21	824.553	830.262	816.39	822.146		2006-03-21	797.078	804.843	790.001	796.69		2006-03-21	961.526	971.301	952.919	962.092		2006-03-21	791.447	801.235	782.816	788.772		2006-03-21	920.459	932.247	912.764	922.408		2006-03-21	766.906
2006-03-22	1035.24	1046.46	1015.57	1041.73		2006-03-22	729.898	755.087	725.579	753.742		2006-03-22	1163.87	1202.28	1151.55	1192.05		2006-03-22	822.076	829.141	814.267	824.825		2006-03-22	796.193	800.178	787.153	796.212		2006-03-22	957.792	969.006	950.195	964.687		2006-03-22	787.599	799.089	780.452	793.596		2006-03-22	921.586	938.689	911.763	932.634		2006-03-22	771.934
2006-03-23	1040.17	1060.44	1025.12	1054.39		2006-03-23	754.312	762.691	743.339	755.7		2006-03-23	1192.88	1218.64	1181.13	1199.76		2006-03-23	824.949	832.15	817.738	827.64		2006-03-23	794.39	799.53	785.388	792.951		2006-03-23	964.909	980.173	957.356	973.224		2006-03-23	793.453	803.057	786.301	797.91		2006-03-23	932.533	947.405	918.315	934.871		2006-03-23	777.977
2006-03-24	1052.35	1077.8	1041.34	1050.22		2006-03-24	756.426	765.243	739.913	742.459		2006-03-24	1208.72	1240.85	1191.09	1204.7		2006-03-24	828.309	831.996	816.252	819.457		2006-03-24	793.338	803.041	786.312	793.28		2006-03-24	973.299	979.51	959.376	964.856		2006-03-24	797.789	803.412	783.647	788.99		2006-03-24	934.509	943.092	917.477	924.51		2006-03-24	782.057
2006-03-27	1057.49	1065.08	1025.82	1042.63		2006-03-27	742.419	755.461	735.027	752.273		2006-03-27	1211.61	1227.55	1194.51	1216.2		2006-03-27	818.775	825.846	813.134	822.613		2006-03-27	791.264	797.353	783.294	793.789		2006-03-27	964.069	979.311	957.542	974.885		2006-03-27	787.606	796.249	779.445	791.734		2006-03-27	923.256	943.995	913.879	938.115		2006-03-27	773.281
2006-03-28	1040.8	1065.78	1026.6	1045.48		2006-03-28	753.568	760.681	745.101	753.557		2006-03-28	1220.51	1244.73	1214.02	1236.7		2006-03-28	822.033	829.015	816.125	823.062		2006-03-28	785.161	799.845	779.559	795.328		2006-03-28	973.626	983.874	965.615	976.74		2006-03-28	794.755	809.058	789.192	802.86		2006-03-28	938.351	949.269	927.156	939.054		2006-03-28	779.526
2006-03-29	1046.91	1063.33	1030.9	1048.89		2006-03-29	753.286	762.148	744.068	751.292		2006-03-29	1238.15	1282.67	1227.42	1250.63		2006-03-29	823.345	833.979	819.149	826.577		2006-03-29	796.462	814.633	791.626	804.878		2006-03-29	978.819	996.801	971.539	986.723		2006-03-29	794.396	808.682	787.764	796.553		2006-03-29	938.553	952.661	929.413	941.474		2006-03-29	769.769
2006-03-30	1046.78	1052.1	1024.95	1032.17		2006-03-30	754.018	778.972	748.681	762.215		2006-03-30	1252.6	1275.99	1226.52	1240.73		2006-03-30	828.807	834.328	814.321	817.036		2006-03-30	804.678	809.589	791.785	795.066		2006-03-30	986.394	1000.47	972.414	982.949		2006-03-30	794.717	808.083	783.518	790.547		2006-03-30	940.098	951.096	921.706	928.912		2006-03-30	766.623
2006-03-31	1025.74	1043.63	1013.19	1034.88		2006-03-31	761.488	778.486	754.372	774.557		2006-03-31	1255.93	1320.24	1242.27	1304.23		2006-03-31	814.676	822.755	806.09	816.023		2006-03-31	785.88	794.494	776.475	786.166		2006-03-31	980.893	1001.69	971.679	994.669		2006-03-31	788.8	809.036	780.869	805.701		2006-03-31	925.476	939.801	909.811	928.982		2006-03-31	753.915
2006-04-03	1047.99	1062.13	1032.14	1053.8		2006-04-03	767.661	789.281	763.621	778.953		2006-04-03	1302	1369.5	1289.62	1355.78		2006-04-03	818.596	830.34	811.377	826.708		2006-04-03	787.854	798.076	781.168	791.428		2006-04-03	994.497	1011.33	986.102	1006.64		2006-04-03	797.162	815.1	786.671	809.462		2006-04-03	928.189	949.772	919.59	943.01		2006-04-03	763.429
2006-04-04	1050.03	1074.7	1035.51	1067.49		2006-04-04	783.696	790.945	760.576	776.073		2006-04-04	1369.06	1413.25	1340.62	1374.9		2006-04-04	827.795	848.831	821.418	843.036		2006-04-04	791.692	799.368	782.269	794.908		2006-04-04	1009.63	1022.13	999.199	1015.2		2006-04-04	812.012	830.23	801.835	822.899		2006-04-04	945.11	957.321	927.814	945.95		2006-04-04	780.414
2006-04-05	1066.68	1083.93	1053.63	1074.42		2006-04-05	776.106	784.213	763.862	776.937		2006-04-05	1375.77	1410.36	1350.97	1385.98		2006-04-05	844.255	855.574	837.376	846.922		2006-04-05	794.891	807.144	788.87	797.303		2006-04-05	1012.7	1033.65	1002.47	1021.5		2006-04-05	824.607	848.585	817.159	838.342		2006-04-05	946.308	962.9	932.445	953.606		2006-04-05	795.466
2006-04-06	1073.99	1093.55	1064.45	1074.83		2006-04-06	777.963	788.184	766.935	776.986		2006-04-06	1395.13	1467.91	1379.03	1445.22		2006-04-06	847.492	856.536	835.493	842.061		2006-04-06	797.248	803.215	785.969	792.847		2006-04-06	1021.52	1037.72	1007.97	1021.91		2006-04-06	838.453	849.565	821.532	830.435		2006-04-06	961.207	986.03	945.878	960.838		2006-04-06	798.668
2006-04-07	1074.43	1093.44	1057.45	1069.97		2006-04-07	776.215	782.609	748.111	760.96		2006-04-07	1449.51	1486.74	1413.89	1468.67		2006-04-07	842.248	853.84	832.646	846.242		2006-04-07	792.74	795.731	779.583	786.821		2006-04-07	1020.66	1044.17	1008.61	1033.84		2006-04-07	827.668	850.72	818.635	843.064		2006-04-07	960.488	990.868	945.16	976.494		2006-04-07	796.88
2006-04-10	1071.09	1088.2	1053.43	1081.44		2006-04-10	761.615	797.934	757.764	795.24		2006-04-10	1468.53	1491.55	1419.42	1459.92		2006-04-10	847.807	863.072	841.389	859.096		2006-04-10	786.717	800	779.44	797.992		2006-04-10	1035.07	1052.26	1028.12	1047.06		2006-04-10	844.314	863.245	832.822	858.416		2006-04-10	977.542	999.144	964.005	990.322		2006-04-10	809.934
2006-04-11	1081.88	1102.71	1066.59	1085.98		2006-04-11	801.737	822.367	780.386	807.312		2006-04-11	1474.12	1502.51	1440.09	1452.79		2006-04-11	860.406	871.731	849.395	862.334		2006-04-11	798.581	809.563	791.627	803.476		2006-04-11	1051.06	1060.76	1035.97	1046.53		2006-04-11	860.919	871.498	841.688	855.374		2006-04-11	991.725	1009.85	970.474	988.56		2006-04-11	822.881
2006-04-12	1084.62	1109.08	1073.31	1098.94		2006-04-12	805.664	814.281	788.608	795.066		2006-04-12	1451.78	1471.28	1401.02	1429.48		2006-04-12	862.684	871.734	851.942	859.267		2006-04-12	803.418	808.017	791.14	797.979		2006-04-12	1044.61	1059.43	1031.5	1046.62		2006-04-12	863.209	881.387	850.621	864.516		2006-04-12	988.429	1001.11	969.126	982.57		2006-04-12	813.817
2006-04-13	1099.63	1110.05	1066.1	1077.8		2006-04-13	790.298	795.415	752.427	754.933		2006-04-13	1429.07	1445.93	1349.69	1363.02		2006-04-13	858.558	867.317	840.021	842.7		2006-04-13	796.562	812.297	786.928	798.336		2006-04-13	1044.7	1056.82	1020.59	1026.18		2006-04-13	870.919	885.734	840.888	849.911		2006-04-13	981.015	1003.23	951.437	961.652		2006-04-13	820.028
2006-04-14	1069.7	1109	1052.64	1103.21		2006-04-14	752.802	771.714	747.433	768.803		2006-04-14	1357.12	1416.84	1338.94	1407.08		2006-04-14	841.091	858.771	835.718	856.749		2006-04-14	800.92	837.806	799.239	825.651		2006-04-14	1024.13	1048.42	1016.67	1044.35		2006-04-14	843.439	872.225	830.778	868.882		2006-04-14	959.254	986.227	945.188	980.1		2006-04-14	788.841
2006-04-17	1099.23	1152.69	1085.14	1132.64		2006-04-17	765.536	774.14	755.775	765.182		2006-04-17	1402.04	1428.24	1377.81	1401.13		2006-04-17	853.775	869.667	844.872	859.047		2006-04-17	824.311	838.608	815.461	828.53		2006-04-17	1038.7	1053.19	1027.74	1040.3		2006-04-17	861.565	881.785	853.122	866.258		2006-04-17	977.166	991.144	965.783	977.811		2006-04-17	802.572
2006-04-18	1128.82	1149.78	1104.04	1129.34		2006-04-18	767.265	776.902	758.033	766.481		2006-04-18	1407.48	1482.96	1402.6	1477.65		2006-04-18	859.962	868.103	851.06	858.487		2006-04-18	826.813	855.083	814.756	841.231		2006-04-18	1036.25	1048.11	1023.34	1035.67		2006-04-18	865.617	877.376	851.759	863.795		2006-04-18	978.206	997.464	967.421	985.738		2006-04-18	804.827
2006-04-19	1135.56	1182.76	1115.73	1162.47		2006-04-19	767.98	780.356	753.657	774.628		2006-04-19	1502.29	1569.15	1461.45	1544.26		2006-04-19	851.027	861.779	834.293	844.861		2006-04-19	841.239	847.803	818.57	833.165		2006-04-19	1034.57	1042.2	1015.64	1028.95		2006-04-19	863.062	878.129	849.463	868.31		2006-04-19	985.361	995.048	966.406	978.441		2006-04-19	811.713
2006-04-20	1163.54	1197.53	1127.91	1154.26		2006-04-20	779.409	801.208	761.566	790.775		2006-04-20	1555.9	1625.88	1530.95	1592.59		2006-04-20	843.706	850.807	822.001	829.754		2006-04-20	833.775	840.451	809.889	817.655		2006-04-20	1028.8	1040.26	1005.15	1019.11		2006-04-20	868.704	877.766	844.625	856.053		2006-04-20	977.544	990.581	955.801	972.737		2006-04-20	816.651
2006-04-21	1157.93	1228.21	1141.87	1209.19		2006-04-21	792.89	818.138	778.036	806.648		2006-04-21	1571.25	1631.2	1528.06	1577.99		2006-04-21	829.854	846.407	819.792	839.088		2006-04-21	817.082	831.399	801.402	819.498		2006-04-21	1015.79	1039.07	1002.74	1025.51		2006-04-21	854.386	879.03	839.955	869.843		2006-04-21	973.283	1000.59	960.139	987.817		2006-04-21	809.157
2006-04-24	1218.11	1246.05	1188.53	1206.87		2006-04-24	809.94	837.333	793.339	812.004		2006-04-24	1628.54	1700.71	1603.11	1682.29		2006-04-24	837.895	852.39	818.943	832.868		2006-04-24	813.811	820.274	781.754	790.434		2006-04-24	1024.72	1042.01	984.298	1002.63		2006-04-24	870.14	881.766	842.995	852.765		2006-04-24	987.816	1000.15	954.663	964.847		2006-04-24	821.972
2006-04-25	1193.83	1217.39	1154.57	1184.52		2006-04-25	808.342	874.992	785.366	858.862		2006-04-25	1702.66	1799.23	1651.08	1756.45		2006-04-25	829.713	840.107	811.049	826.547		2006-04-25	784.893	789.178	752.612	765.683		2006-04-25	996.69	1027.53	975.989	1011.02		2006-04-25	849.47	860.259	831.474	852.49		2006-04-25	958.869	978.335	930.892	957.387		2006-04-25	807.69
2006-04-26	1180.83	1216.63	1159.69	1187.73		2006-04-26	863.41	895.442	833.511	840.195		2006-04-26	1802.16	1851.16	1653.96	1681.6		2006-04-26	816.769	844.262	809.098	834.742		2006-04-26	763.407	783.273	752.452	777.567		2006-04-26	1006.81	1032.65	994.803	1014.86		2006-04-26	850.949	880.434	842.383	867.503		2006-04-26	957.062	988.827	948.104	972.475		2006-04-26	808.547
2006-04-27	1186.7	1214.34	1169.27	1189.64		2006-04-27	837.174	850.818	813.74	827.333		2006-04-27	1684.58	1753.84	1647.2	1723.23		2006-04-27	834.963	842.865	819.474	830.1		2006-04-27	776.88	783.589	757.702	767.211		2006-04-27	1015.98	1032.95	998.87	1013.85		2006-04-27	872.099	885.762	858.792	874.743		2006-04-27	968.082	985.568	946.082	967.737		2006-04-27	818.141
2006-04-28	1172.1	1233.11	1147.35	1212.71		2006-04-28	815.197	842.386	796.979	831.879		2006-04-28	1674.14	1761.82	1631.91	1724.73		2006-04-28	822.311	838.671	814.232	831.701		2006-04-28	757.81	768.134	743.325	763.136		2006-04-28	1003.65	1028.32	986.447	1016.95		2006-04-28	866.628	894.588	846.804	880.749		2006-04-28	953.685	980.171	933.975	965.124		2006-04-28	797.357
2006-05-08	1215.4	1294.42	1208.34	1280.5		2006-05-08	831.798	870.208	826.339	860.978		2006-05-08	1778.63	1835.93	1767.35	1828.21		2006-05-08	840.638	883.187	834.017	876.764		2006-05-08	763.312	791.014	757.639	786.884		2006-05-08	1016.77	1053.5	1010	1043.67		2006-05-08	880.81	918.809	874.961	912.683		2006-05-08	966.907	1007.4	961.921	1001.26		2006-05-08	809.595
2006-05-09	1281.84	1325.78	1258.71	1305.13		2006-05-09	860.699	874.608	840.525	863.408		2006-05-09	1857.99	1896.05	1815.53	1854.68		2006-05-09	882.819	913.27	871.351	898.528		2006-05-09	787.349	810.368	777.717	804.684		2006-05-09	1045.28	1081.08	1034.74	1070.4		2006-05-09	917.024	950.354	905.469	938.113		2006-05-09	1006.04	1042.43	995.79	1027.72		2006-05-09	829.812
2006-05-10	1307.16	1340.21	1275.69	1309.65		2006-05-10	862.633	898.114	847.272	878.216		2006-05-10	1885.31	1960.52	1848.04	1930.21		2006-05-10	901.383	918.971	880.273	903.266		2006-05-10	805.671	820.116	787.715	810.234		2006-05-10	1079.58	1108.58	1060.59	1092.03		2006-05-10	938.397	966.117	920.871	949.344		2006-05-10	1031.63	1063.98	1011.95	1048.71		2006-05-10	867.758
2006-05-11	1307.77	1372.04	1282.81	1313.12		2006-05-11	875.818	921.739	856.033	867.299		2006-05-11	1976.93	2078.6	1952.14	2021.69		2006-05-11	905.091	930.418	886.458	896.723		2006-05-11	810.429	833.236	798.16	806.094		2006-05-11	1092.02	1135.82	1069.05	1089.63		2006-05-11	953.547	997.375	939.862	958.888		2006-05-11	1049.83	1088.07	1025.65	1042.18		2006-05-11	877.208
2006-05-12	1303.21	1417.41	1294.4	1408.18		2006-05-12	864.345	896.605	856.159	887.871		2006-05-12	2066.18	2156.29	2044.47	2153.28		2006-05-12	898.407	936	891.949	930.582		2006-05-12	805.894	824.651	797.828	819.045		2006-05-12	1085.5	1138.21	1073.21	1128.98		2006-05-12	953.389	1004.01	946.232	1000.16		2006-05-12	1042.11	1084.07	1029.82	1076.3		2006-05-12	856.763
2006-05-15	1417.46	1494.4	1393.28	1458.26		2006-05-15	905.905	963.695	890.434	960.822		2006-05-15	2223.7	2299.62	2188.13	2294.26		2006-05-15	944.837	983.271	930.382	978.278		2006-05-15	824.508	869.664	819.056	864.158		2006-05-15	1151.46	1200.27	1125.32	1192.34		2006-05-15	1005.59	1042.38	992.171	1037.64		2006-05-15	1086.18	1128.68	1068.98	1117.62		2006-05-15	892.58
2006-05-16	1440.84	1468.14	1351.28	1368.52		2006-05-16	962.511	1015.79	909.399	934.172		2006-05-16	2246.92	2318.76	2149.6	2158.87		2006-05-16	986.186	1017.15	945.622	964.241		2006-05-16	869.304	899.139	835.967	852.071		2006-05-16	1198.9	1234.11	1135.79	1156.34		2006-05-16	1040.11	1056.95	992.293	1001.79		2006-05-16	1124.25	1143.4	1069.49	1091.26		2006-05-16	921.611
2006-05-17	1369.65	1416.04	1334.18	1384.57		2006-05-17	934.051	969.311	890.03	924.045		2006-05-17	2143.06	2199.61	2024.9	2120.59		2006-05-17	966.732	1008.29	957.162	993.677		2006-05-17	852.888	875.289	842.635	865.862		2006-05-17	1167.59	1206.57	1130.93	1172.44		2006-05-17	995.177	1023.21	970.095	1000.99		2006-05-17	1092.08	1152.77	1077.39	1135.07		2006-05-17	893.8
2006-05-18	1370.2	1407.81	1323.26	1380.18		2006-05-18	914.807	926.095	875.207	901.942		2006-05-18	2039.44	2116.73	1982.59	2051.12		2006-05-18	979.432	989.982	943.537	966.355		2006-05-18	863.882	888.92	850.502	878.196		2006-05-18	1158.96	1199.77	1132.58	1181.08		2006-05-18	997.355	1013.43	975.505	1003.03		2006-05-18	1124.82	1172.97	1100.05	1153.66		2006-05-18	906.229
2006-05-19	1382.08	1440.74	1359.18	1420.51		2006-05-19	902.504	941.347	894.881	928.94		2006-05-19	2044.46	2110.56	1997.94	2061.75		2006-05-19	965.268	989.548	951.621	975.729		2006-05-19	880.843	932.148	873.344	913.237		2006-05-19	1185.06	1224.76	1175.61	1209.42		2006-05-19	1004.31	1035.65	997.368	1026.59		2006-05-19	1154.69	1196.33	1139.62	1170.86		2006-05-19	910.858
2006-05-22	1418.67	1447.21	1370.59	1402.99		2006-05-22	931.569	961.548	917.528	943.821		2006-05-22	1962.32	1999.73	1916.34	1946.6		2006-05-22	977.348	1011.54	964.703	992.824		2006-05-22	913.414	969.889	905.494	947.89		2006-05-22	1219.26	1265.49	1199.84	1238.45		2006-05-22	1031.15	1069.07	1022.32	1055.25		2006-05-22	1170.17	1218.08	1152.12	1192.07		2006-05-22	926.401
2006-05-23	1395.61	1458.08	1320.75	1393.58		2006-05-23	937.083	941.468	886.731	899.502		2006-05-23	1907.62	1987.37	1864.04	1901.68		2006-05-23	985.901	994.289	946.391	953.32		2006-05-23	945.67	952.058	896.524	906.131		2006-05-23	1230.63	1247.83	1179.07	1194.17		2006-05-23	1045.74	1057.94	1001.45	1008.21		2006-05-23	1190.17	1204.96	1138.63	1159.35		2006-05-23	940.988
2006-05-24	1399.39	1426.32	1355.35	1386.12		2006-05-24	909.838	936.871	864.03	888.526		2006-05-24	2003.78	2049.94	1882.13	1961.8		2006-05-24	954.977	975.33	921.962	944.777		2006-05-24	909.689	936.199	861.367	888.124		2006-05-24	1192.42	1221.8	1139.15	1164.58		2006-05-24	1002.37	1030.28	962.898	987.254		2006-05-24	1163.58	1194.26	1099.15	1133.07		2006-05-24	888.206
2006-05-25	1390.49	1414.86	1336.54	1379.15		2006-05-25	890.535	923.643	880.857	911.659		2006-05-25	1879.65	1921.9	1835.79	1887.23		2006-05-25	945.655	960.874	924.388	945.189		2006-05-25	884.345	892.76	854.641	874.18		2006-05-25	1162.31	1187.81	1144.44	1175.94		2006-05-25	986.758	1015.01	972.813	1004.33		2006-05-25	1131.18	1157.94	1111.59	1147.04		2006-05-25	885.337
2006-05-26	1383.45	1411.89	1363.96	1390.44		2006-05-26	910.956	929.339	902.033	923.377		2006-05-26	1901.55	1948.79	1863.48	1922.77		2006-05-26	946.663	961.953	939.169	955.192		2006-05-26	875.97	900.002	870.468	892.02		2006-05-26	1181.04	1200.97	1170.88	1191.72		2006-05-26	1011.84	1030.73	999.458	1020.51		2006-05-26	1147.15	1188.57	1133.72	1173.32		2006-05-26	904.622
2006-05-29	1395.33	1417.47	1361.06	1405.98		2006-05-29	928.464	947.924	911.764	941.76		2006-05-29	1948.17	1991.92	1911.18	1973.82		2006-05-29	958.917	979.73	944.626	973.49		2006-05-29	897.891	944.633	889.083	934.437		2006-05-29	1199.96	1227.27	1185.77	1217.65		2006-05-29	1025.19	1054.26	1015.22	1047.44		2006-05-29	1186.42	1214.42	1160.79	1197.39		2006-05-29	909.058
2006-05-30	1406.33	1431.17	1371.41	1402.72		2006-05-30	940.746	983.823	921.591	969.775		2006-05-30	1988.06	2078.08	1945.38	2056.87		2006-05-30	976.976	986.749	959.45	975.876		2006-05-30	938.125	947.482	906.384	919.168		2006-05-30	1224.73	1248.46	1208.11	1234.46		2006-05-30	1049.85	1074.03	1034.19	1062.13		2006-05-30	1206.81	1234.1	1178.31	1212.39		2006-05-30	929.588
2006-05-31	1402.09	1424.32	1359.5	1376.91		2006-05-31	968.676	989.795	934.767	945.062		2006-05-31	2031.05	2072.75	1968.97	1989.32		2006-05-31	976.15	994.642	956.846	971.668		2006-05-31	917.245	939.693	897.68	914.905		2006-05-31	1228.27	1245.24	1196.09	1211.77		2006-05-31	1059.81	1078.53	1036	1048.89		2006-05-31	1210.42	1246.83	1180.77	1217.57		2006-05-31	942.116
2006-06-01	1374.48	1421.76	1353.37	1405.65		2006-06-01	945.911	975.216	934.354	965.283		2006-06-01	1954.05	2007.87	1922.9	1981.8		2006-06-01	972.836	1010.37	966.648	1003.68		2006-06-01	919.078	941.362	909.825	932.957		2006-06-01	1212.35	1260.74	1206.62	1252.16		2006-06-01	1048.55	1102.57	1043.53	1096.95		2006-06-01	1218.84	1274.96	1202.37	1258.66		2006-06-01	927.19
2006-06-02	1405.56	1426.81	1352.16	1377.81		2006-06-02	972.996	989.409	929.198	944.621		2006-06-02	1939.55	1975.29	1877.8	1912.32		2006-06-02	1008.87	1024.28	980.58	995.633		2006-06-02	937.423	957.241	918.583	931.444		2006-06-02	1257.47	1288.54	1233.93	1259.71		2006-06-02	1102.64	1132.76	1081.87	1106.12		2006-06-02	1260.5	1296.6	1225.82	1261.58		2006-06-02	978.867
2006-06-05	1373.8	1393.19	1335.74	1382.91		2006-06-05	946.163	968.215	927.677	960.614		2006-06-05	1920.68	2005.75	1888.16	1982.56		2006-06-05	996.705	1021.9	980.763	1013.99		2006-06-05	933.888	958.574	916.164	946.817		2006-06-05	1264.62	1294.75	1240.59	1278.5		2006-06-05	1110.81	1154.95	1099.21	1147.78		2006-06-05	1263.15	1307.54	1233.25	1291.44		2006-06-05	981.844
2006-06-06	1383.13	1413.06	1369.76	1395.77		2006-06-06	958.374	976.794	940.952	961.822		2006-06-06	1968.48	1975.72	1903.95	1923.11		2006-06-06	1014.67	1029.13	997.403	1007.08		2006-06-06	945.289	967.556	929.175	950.395		2006-06-06	1280.26	1301.93	1248.98	1267.74		2006-06-06	1147.51	1168.86	1120.99	1132.15		2006-06-06	1288.69	1313.2	1255.36	1277.64		2006-06-06	996.136
2006-06-07	1392.86	1419.48	1316.92	1324.88		2006-06-07	962.347	974.139	889.737	897.378		2006-06-07	1888.5	1910.87	1755.59	1794.1		2006-06-07	1009.54	1016.38	942.434	947.148		2006-06-07	951.164	961.946	891.01	895.39		2006-06-07	1263.21	1278.65	1178.08	1184.07		2006-06-07	1130.16	1147.67	1052.33	1057.27		2006-06-07	1275.31	1297.25	1195.36	1211.36		2006-06-07	980.365
2006-06-08	1312	1339.16	1256.1	1319.98		2006-06-08	890.825	919.283	871.091	911.367		2006-06-08	1790.44	1855.17	1753.02	1812.6		2006-06-08	943.917	970.588	918.495	960.439		2006-06-08	887.763	903.575	859.262	895.3		2006-06-08	1165.94	1194.72	1128.63	1177.78		2006-06-08	1051.22	1078.28	1007.02	1057.21		2006-06-08	1193.49	1224.05	1148.68	1188.24		2006-06-08	894.516
2006-06-09	1308.07	1330.83	1271.32	1285.39		2006-06-09	910.795	916.333	869.119	876.502		2006-06-09	1762.78	1786.24	1686.59	1700.55		2006-06-09	958.941	972.068	929.891	937.296		2006-06-09	895.346	910.962	867.409	877.724		2006-06-09	1176.68	1201.31	1144.14	1156.83		2006-06-09	1042.04	1060.9	1003.26	1015.11		2006-06-09	1189.46	1222.36	1155.1	1171.75		2006-06-09	904.953
2006-06-12	1276.62	1307.01	1251.2	1281.17		2006-06-12	871.219	894.308	860.629	878.77		2006-06-12	1677.06	1756.44	1646.35	1708.29		2006-06-12	934.122	950.594	919.404	938.006		2006-06-12	872.497	892.887	862.242	879.91		2006-06-12	1150.41	1176.36	1130.98	1154.15		2006-06-12	999.039	1026.07	979.823	1004.45		2006-06-12	1162.51	1190.58	1129.29	1153.16		2006-06-12	885.62
2006-06-13	1278.81	1303.28	1239.01	1261.06		2006-06-13	877.913	893.438	859.98	874.372		2006-06-13	1697.88	1780.02	1682.99	1764.68		2006-06-13	937.498	953.126	922.201	936.013		2006-06-13	880	889.075	858.365	873.132		2006-06-13	1155.58	1178.01	1140.88	1161.67		2006-06-13	1006.09	1029.14	986.06	1007.97		2006-06-13	1153.36	1179.61	1124.38	1153.61		2006-06-13	892.238
2006-06-14	1256.61	1267.07	1211.83	1238.82		2006-06-14	868.805	870.709	831.265	842.6		2006-06-14	1669	1707.83	1603.32	1659.34		2006-06-14	934.895	948.93	916.094	937.949		2006-06-14	870.246	875.099	836.766	849.263		2006-06-14	1156.9	1167.28	1128.38	1148.48		2006-06-14	1002	1027.78	975.017	1012.42		2006-06-14	1150.89	1174.69	1124.59	1154.49		2006-06-14	891.256
2006-06-15	1237.53	1274.01	1227.68	1246.36		2006-06-15	840.114	861.037	834.269	843.122		2006-06-15	1654.71	1705.29	1636.9	1667.75		2006-06-15	936.573	948.922	927.61	935.423		2006-06-15	849.29	860.761	836.347	844.504		2006-06-15	1147.97	1173.06	1138.28	1155.35		2006-06-15	1013.44	1042.68	995.364	1015.78		2006-06-15	1153.65	1182.78	1132.59	1152.28		2006-06-15	884.65
2006-06-16	1256.72	1310.35	1252.47	1302.13		2006-06-16	846.632	872.215	843.198	866.857		2006-06-16	1707.56	1742.58	1676.92	1705.33		2006-06-16	936.602	952.966	931.066	947.907		2006-06-16	847.23	870.229	846.066	867.164		2006-06-16	1159.28	1185.19	1153.83	1178.72		2006-06-16	1019.27	1045.68	1015.84	1038.73		2006-06-16	1153.69	1176.82	1140.48	1164.61		2006-06-16	889.53
2006-06-19	1292	1325.83	1262.05	1313.81		2006-06-19	861.645	886.133	850.346	876.066		2006-06-19	1682.36	1760.05	1657.37	1722.04		2006-06-19	941.275	962.154	931.245	954.708		2006-06-19	864.113	882.612	853.037	872.683		2006-06-19	1172.12	1205.79	1156.89	1193.86		2006-06-19	1031.91	1065.89	1018.52	1052.59		2006-06-19	1153.79	1187.62	1137.09	1171.26		2006-06-19	905.647
2006-06-20	1310.43	1328.74	1289.78	1313.3		2006-06-20	876.547	885.708	862.441	875.311		2006-06-20	1712.2	1764.84	1674.65	1744.47		2006-06-20	954.454	968.962	944.508	960.914		2006-06-20	872.211	882.744	860.571	875.621		2006-06-20	1194.64	1212.24	1180.46	1200.21		2006-06-20	1050.12	1066.58	1033.08	1054.56		2006-06-20	1168.72	1198.16	1151.73	1181.02		2006-06-20	917.93
2006-06-21	1310.69	1389.79	1283.24	1349.06		2006-06-21	875.589	905.262	872.124	894.776		2006-06-21	1733.88	1833.14	1710.95	1785.37		2006-06-21	960.853	967.805	946.464	955.89		2006-06-21	874.085	879.297	854.834	867.833		2006-06-21	1201.72	1216.05	1180.45	1196.29		2006-06-21	1054.01	1070.06	1035.63	1050.22		2006-06-21	1179.48	1197.47	1156.53	1173.34		2006-06-21	934.607
2006-06-22	1335.72	1366.47	1316.42	1341.8		2006-06-22	895.215	906.703	882.017	902.576		2006-06-22	1788.26	1825.94	1753.65	1774.99		2006-06-22	953.91	966.878	943.024	953.519		2006-06-22	869.175	879.253	859.67	868.269		2006-06-22	1196.13	1209.43	1180.95	1192.38		2006-06-22	1049.2	1064.82	1036.36	1051.23		2006-06-22	1170.37	1200.63	1156.9	1179.72		2006-06-22	928.276
2006-06-23	1340.32	1364.43	1310.57	1341.39		2006-06-23	894.398	904.9	865.153	873.178		2006-06-23	1762.56	1784.88	1721.53	1760.48		2006-06-23	954.676	967.067	944.216	960.279		2006-06-23	868.093	878.941	855.209	871.416		2006-06-23	1190.66	1212.67	1176.87	1203.98		2006-06-23	1048.23	1075.17	1036.2	1065.98		2006-06-23	1178.16	1205.29	1163.52	1191.91		2006-06-23	927.024
2006-06-26	1329.59	1379.83	1319.11	1364.53		2006-06-26	873.967	886.671	861.319	880.017		2006-06-26	1762.09	1793.97	1731.37	1758.45		2006-06-26	966.025	982.166	956.827	974.747		2006-06-26	873.436	896.359	867.015	891.026		2006-06-26	1207.71	1238.91	1200.18	1227.43		2006-06-26	1069.72	1093.16	1059.75	1086.71		2006-06-26	1192.67	1217.19	1181.29	1205.15		2006-06-26	938.444
2006-06-27	1365.47	1395.57	1347.28	1366.41		2006-06-27	880.227	889.102	866.632	878.024		2006-06-27	1770.3	1809.58	1743.59	1781.6		2006-06-27	976.441	985.003	962.009	972.496		2006-06-27	892.142	906.899	882.045	896.115		2006-06-27	1230.02	1245.73	1210.73	1229.15		2006-06-27	1092.28	1106.89	1068.73	1086.82		2006-06-27	1206.02	1222.48	1191.89	1209.07		2006-06-27	962.345
2006-06-28	1362.44	1378.3	1339.15	1360.99		2006-06-28	881.958	891.91	872.643	882.631		2006-06-28	1769.68	1792.46	1739.47	1761.5		2006-06-28	972.304	985.148	961.537	977.362		2006-06-28	896.69	915.581	887.301	908.992		2006-06-28	1226.87	1243.51	1209.67	1225.27		2006-06-28	1084.27	1103.05	1071.95	1088.06		2006-06-28	1207.47	1233.6	1196.81	1222.08		2006-06-28	959.643
2006-06-29	1364.09	1404.08	1360.42	1391.25		2006-06-29	884.148	905.15	881.115	899.405		2006-06-29	1764.82	1844.42	1754.23	1823.99		2006-06-29	979.391	1006.91	975.857	997.985		2006-06-29	911.162	948.83	908.312	939.294		2006-06-29	1209.17	1251.36	1199.98	1234.93		2006-06-29	1091.9	1127.12	1085.77	1114.81		2006-06-29	1213.26	1237.3	1202.96	1227.11		2006-06-29	964.445
2006-06-30	1397.04	1427.56	1374.88	1396.69		2006-06-30	906.92	927.502	890.541	913.991		2006-06-30	1864.3	1925.64	1844.1	1869.59		2006-06-30	1011.9	1027.46	992.428	1001.83		2006-06-30	942.486	954.436	922.164	931.628		2006-06-30	1239.32	1253.39	1209.66	1225.49		2006-06-30	1121.04	1133.53	1087.09	1100.07		2006-06-30	1228.85	1242.15	1206.89	1221.72		2006-06-30	985.423
2006-07-03	1397.7	1416.54	1377.6	1403.56		2006-07-03	916.866	935.591	911.357	930.399		2006-07-03	1894.45	1971.14	1864.29	1961.49		2006-07-03	1006.52	1017.25	992.654	1009.12		2006-07-03	935.668	947.077	924.707	939.514		2006-07-03	1228.31	1253.82	1213.76	1244.67		2006-07-03	1112.8	1138.95	1090.39	1122.48		2006-07-03	1217.14	1234.16	1200.85	1225.8		2006-07-03	978.773
2006-07-04	1405.14	1420.05	1365.08	1383.25		2006-07-04	936.601	947.999	912.264	922.632		2006-07-04	1977.22	2057.88	1943.47	1998.72		2006-07-04	1010.15	1018.57	989.351	998.148		2006-07-04	940.812	946.121	915.803	923.441		2006-07-04	1246.03	1271.56	1222.6	1243.37		2006-07-04	1126.7	1138.27	1096.78	1114.04		2006-07-04	1230.46	1250.3	1212.71	1231.3		2006-07-04	992.448
2006-07-05	1382.61	1398.54	1336.19	1366.18		2006-07-05	922.313	926.272	891.252	905.883		2006-07-05	2005.53	2023.54	1897.28	1952.57		2006-07-05	997.613	1002.98	972.478	986.031		2006-07-05	923.754	931.111	900.495	914.045		2006-07-05	1241.6	1253.14	1206.03	1228.81		2006-07-05	1113.9	1120.39	1083.66	1100.71		2006-07-05	1230.08	1244.14	1205.62	1225		2006-07-05	987.292
2006-07-06	1367.57	1406.95	1358.6	1395.79		2006-07-06	904.436	934.651	901.264	928.632		2006-07-06	1953.16	2008.2	1928.27	1977.2		2006-07-06	983.71	1005.73	976.325	1000.32		2006-07-06	914.832	933.592	909.193	926.96		2006-07-06	1225.63	1271.16	1218.87	1262.22		2006-07-06	1091.9	1138.21	1080.42	1122.9		2006-07-06	1229.29	1253.3	1216.27	1246.51		2006-07-06	972.757
2006-07-07	1398.88	1427.8	1369.79	1385.86		2006-07-07	931.561	941.026	915.647	924.943		2006-07-07	2019.19	2068.08	1985.45	2021.01		2006-07-07	1001.4	1010.99	985.852	994.328		2006-07-07	927.944	938.481	914.234	923.65		2006-07-07	1266.67	1289.04	1248.3	1267.27		2006-07-07	1129.45	1156.83	1109.19	1132		2006-07-07	1255.32	1286.24	1236.22	1262.86		2006-07-07	999.151
2006-07-10	1383.32	1399.74	1348.76	1377.63		2006-07-10	923.999	931.68	906.564	923.867		2006-07-10	2019.1	2051.82	1953.26	2008.39		2006-07-10	993.796	1007.01	980.301	997.179		2006-07-10	924.3	930.731	905.381	920.044		2006-07-10	1270.99	1290.52	1247.69	1271.49		2006-07-10	1136.27	1157.8	1111.92	1143.73		2006-07-10	1265.45	1301.48	1244.48	1276.26		2006-07-10	989.917
2006-07-11	1378.29	1390.79	1351.92	1377.58		2006-07-11	923.253	929.372	906.484	919.745		2006-07-11	2002.54	2085.61	1963.9	2071.96		2006-07-11	998.751	1009.22	987.304	999.492		2006-07-11	920.924	928.965	905.844	916.814		2006-07-11	1271.94	1289.7	1246.18	1270.19		2006-07-11	1141.1	1156.38	1120.56	1139.51		2006-07-11	1277.86	1300.34	1255.19	1276.82		2006-07-11	999.308
2006-07-12	1378.34	1404.1	1359.68	1378.26		2006-07-12	916.124	938.514	906.676	921.585		2006-07-12	2086.86	2201.12	2053.13	2123.26		2006-07-12	1001.41	1012.04	988.302	997.632		2006-07-12	917.801	925.746	902.99	911.281		2006-07-12	1268.96	1302.58	1247.4	1274.71		2006-07-12	1141.13	1155.16	1113.21	1122.92		2006-07-12	1274.45	1304.12	1252.22	1280.32		2006-07-12	1001.63
2006-07-13	1374.78	1403.07	1303.88	1320.79		2006-07-13	916.909	926.247	857.549	861.056		2006-07-13	2123.5	2149.1	1942.58	1950.98		2006-07-13	997.986	1003.43	942.526	947.377		2006-07-13	908.564	914.863	865.209	872.712		2006-07-13	1270.9	1282.8	1184.8	1191.3		2006-07-13	1118.77	1124.11	1026.27	1031.02		2006-07-13	1272.8	1286.59	1192.82	1201.82		2006-07-13	991.873
2006-07-14	1316.62	1350.66	1302.3	1333.29		2006-07-14	855.072	877.562	847.925	865.303		2006-07-14	1923.36	2009.8	1899.63	1965.34		2006-07-14	941.5	961.479	932.807	951.025		2006-07-14	867.685	885.874	858.906	876.618		2006-07-14	1171.88	1223.28	1158.55	1202.92		2006-07-14	1023.28	1052.46	1006.35	1034.53		2006-07-14	1186.65	1222.8	1170.6	1201.96		2006-07-14	918.328
2006-07-17	1331.18	1380.39	1320.71	1362.63		2006-07-17	865.422	894.103	859.106	891.833		2006-07-17	1970.01	2016.86	1935.51	1988.54		2006-07-17	949.518	965.019	940.285	959.96		2006-07-17	876.805	888.958	866.923	885.164		2006-07-17	1202.3	1244.72	1186.88	1234.55		2006-07-17	1035.71	1062.56	1024.6	1054.48		2006-07-17	1203.55	1233.76	1183.85	1217.75		2006-07-17	930.322
2006-07-18	1362.17	1380.91	1338.05	1362.89		2006-07-18	894.117	909.924	880.74	899.011		2006-07-18	1950.05	1988.64	1903.13	1963.38		2006-07-18	956.877	966.952	945.792	959.296		2006-07-18	884.275	892.018	871.645	888.998		2006-07-18	1235.68	1259.29	1211.2	1237.02		2006-07-18	1057.45	1076.45	1042.3	1067.4		2006-07-18	1215	1234.61	1195.5	1222.07		2006-07-18	947.026
2006-07-19	1358.32	1367.15	1312.35	1327.39		2006-07-19	896.768	900.213	857.801	866.444		2006-07-19	1934.78	1946.42	1835.95	1853.75		2006-07-19	958.897	965.172	936.885	944.028		2006-07-19	887.354	891.705	862.873	870.848		2006-07-19	1233.64	1250.09	1190.64	1211.6		2006-07-19	1067.81	1085.69	1032.16	1053.15		2006-07-19	1222.53	1232.33	1183.34	1196.76		2006-07-19	956.987
2006-07-20	1321.46	1358.32	1305.03	1340.35		2006-07-20	865.704	881.158	859.101	870.353		2006-07-20	1869.93	1905.53	1833.42	1857.05		2006-07-20	943.486	958.139	934.477	950.582		2006-07-20	869.045	881.471	863.221	873.635		2006-07-20	1207.22	1237.31	1190.53	1223.29		2006-07-20	1056.09	1088.39	1042.87	1074.46		2006-07-20	1189.91	1215.92	1179.03	1198.04		2006-07-20	931.104
2006-07-21	1338.64	1365.93	1327.44	1350.9		2006-07-21	871.772	881.032	860.276	869.28		2006-07-21	1821.16	1883.14	1795.49	1862.55		2006-07-21	951.426	961.456	939.741	950.261		2006-07-21	873.963	888.69	865.524	880.76		2006-07-21	1219.9	1246.87	1202.02	1228.65		2006-07-21	1073.72	1095.99	1062.38	1082.47		2006-07-21	1189.18	1213.4	1176.72	1199.14		2006-07-21	947.591
2006-07-24	1335.14	1367.05	1310.46	1353.1		2006-07-24	855.463	862.601	837.824	853.984		2006-07-24	1825.88	1863.39	1790.83	1841.83		2006-07-24	943.315	959.249	929.084	952.601		2006-07-24	872.362	881.178	860.375	873.479		2006-07-24	1206.74	1235.55	1181.31	1222.38		2006-07-24	1066.86	1097.09	1042.9	1086.68		2006-07-24	1188.7	1209.82	1165.26	1201.04		2006-07-24	940.769
2006-07-25	1355.27	1388.22	1347.28	1372.86		2006-07-25	854.123	872.532	852.485	865.873		2006-07-25	1852.4	1928.56	1845.95	1899.7		2006-07-25	954.52	969.954	949.231	962.313		2006-07-25	874.62	887.258	869.571	880.557		2006-07-25	1222.45	1255.31	1212.24	1233.64		2006-07-25	1084.89	1119.66	1077.28	1108.16		2006-07-25	1201.04	1229.56	1192.19	1218.11		2006-07-25	949.571
2006-07-26	1375.6	1394.11	1358.99	1381.89		2006-07-26	869.393	878.561	859.192	865.628		2006-07-26	1919.84	1940.2	1875.39	1896.44		2006-07-26	958.427	968.253	947.15	955.48		2006-07-26	882.527	896.59	871.312	886.084		2006-07-26	1235.1	1252.95	1214.86	1233.85		2006-07-26	1109.35	1129.66	1090.06	1111.07		2006-07-26	1218.97	1232.03	1202.42	1216.3		2006-07-26	963.53
2006-07-27	1381.97	1394.5	1351.37	1363.23		2006-07-27	864.998	874.96	849.165	855.935		2006-07-27	1900.1	1924.81	1840.24	1874.25		2006-07-27	955.86	967.461	940.487	949.67		2006-07-27	885.27	890.151	867.378	872.786		2006-07-27	1231.98	1250.14	1203.15	1222.61		2006-07-27	1101.19	1113	1063.5	1080.87		2006-07-27	1218.9	1234.62	1183.38	1204.43		2006-07-27	967.783
2006-07-28	1366.86	1378.31	1331.75	1347.3		2006-07-28	847.11	853.009	827.016	836.589		2006-07-28	1880.08	1914.52	1823.79	1876.05		2006-07-28	949.885	956.876	931.001	941.081		2006-07-28	873.356	882.234	860.076	870.552		2006-07-28	1221.82	1240.74	1187.76	1214.64		2006-07-28	1077.19	1101.03	1047.87	1073.96		2006-07-28	1200.72	1212.39	1160.14	1181.96		2006-07-28	970.003
2006-07-31	1343.68	1353.1	1301.16	1312.94		2006-07-31	834.798	837.717	792.572	796.117		2006-07-31	1871.51	1888.52	1774.07	1790.73		2006-07-31	940.024	944.98	903.451	907.836		2006-07-31	870.293	878.099	844.124	848.717		2006-07-31	1210.21	1218.76	1150.86	1161.74		2006-07-31	1065.57	1074.03	1006.86	1013.89		2006-07-31	1177.55	1182.81	1126.55	1134.58		2006-07-31	945.754
2006-08-01	1304.59	1325.55	1281.48	1290.94		2006-08-01	796.259	811.124	782.6	789.483		2006-08-01	1805.09	1835.17	1757.36	1775.25		2006-08-01	898.149	910.904	884.264	889.023		2006-08-01	848.197	859.277	835.837	845.452		2006-08-01	1158.5	1180.15	1133.51	1148.3		2006-08-01	1011.84	1036.52	990.25	1006.32		2006-08-01	1139.97	1152.93	1111.52	1121.73		2006-08-01	897.581
2006-08-02	1290.06	1318.24	1271.25	1296.94		2006-08-02	790.217	804.223	774.365	791.516		2006-08-02	1776.82	1799.98	1687.72	1725.93		2006-08-02	887.048	897.475	868.178	880.401		2006-08-02	845.57	851.719	826.062	839.001		2006-08-02	1147.61	1165.12	1116.9	1143.3		2006-08-02	1007.34	1025.02	977.93	1001.02		2006-08-02	1120.95	1135.85	1093.9	1116.86		2006-08-02	894.323
2006-08-03	1297.75	1323.54	1286.54	1308.03		2006-08-03	791.228	798.514	778.21	787.52		2006-08-03	1728.68	1748.19	1657.55	1691.54		2006-08-03	881.421	889.537	868.25	879.67		2006-08-03	841.111	846.644	828.542	837.379		2006-08-03	1144.46	1164.84	1119.22	1143.87		2006-08-03	1002.74	1020.23	983.148	1002.94		2006-08-03	1120.11	1130.17	1100.04	1111.24		2006-08-03	900.054
2006-08-04	1309.8	1335.39	1287.03	1294.11		2006-08-04	789.395	799.051	761.527	764.835		2006-08-04	1678.9	1702.46	1592.77	1603.03		2006-08-04	880.845	886.609	856.811	861.663		2006-08-04	838.559	844.137	819.949	824.245		2006-08-04	1145.47	1164.52	1106.95	1116.41		2006-08-04	1006.5	1018.74	959.053	966.027		2006-08-04	1112.17	1127.66	1076.43	1085.26		2006-08-04	888.735
2006-08-07	1283.53	1308.95	1253.29	1273.06		2006-08-07	760.892	769.187	742.119	749.404		2006-08-07	1596.73	1659.03	1573.13	1611.18		2006-08-07	857.306	867.643	838.307	848.72		2006-08-07	821.851	827.083	805.795	812.384		2006-08-07	1105.78	1124.46	1076.05	1093.27		2006-08-07	960.576	971.827	929.884	939.72		2006-08-07	1081.63	1092.34	1057.41	1068.64		2006-08-07	854.385
2006-08-08	1278.18	1318.45	1268.18	1310.62		2006-08-08	751.817	773.975	749.35	772.167		2006-08-08	1622.41	1664.81	1608.07	1658.13		2006-08-08	849.42	867.159	845.455	863.883		2006-08-08	813.042	834.463	810.027	831.275		2006-08-08	1093.2	1131.32	1085.66	1123.51		2006-08-08	942.517	976.518	937.355	970.862		2006-08-08	1071.77	1100.28	1067.83	1097.25		2006-08-08	841.323
2006-08-09	1311.36	1327.73	1295.86	1313.25		2006-08-09	773.044	777.206	760.38	768.547		2006-08-09	1662.57	1691.08	1628.4	1665.9		2006-08-09	864.465	869.608	852.791	859.57		2006-08-09	832.253	839.148	823.172	831.16		2006-08-09	1125.2	1142.03	1098.45	1118.91		2006-08-09	971.08	987.954	956.43	976.995		2006-08-09	1094.29	1112.85	1078.23	1099.79		2006-08-09	871.155
2006-08-10	1315.63	1365.25	1306.59	1348.12		2006-08-10	769.017	785.544	765.9	782.249		2006-08-10	1677.92	1731.36	1668.84	1720.46		2006-08-10	858.852	880.923	855.411	877.839		2006-08-10	831.05	843.592	826.005	840.204		2006-08-10	1117.85	1150.8	1109.41	1139.5		2006-08-10	975.702	1000.23	967.177	992.989		2006-08-10	1072.84	1095.61	1061.69	1084.22		2006-08-10	872.293
2006-08-11	1345.33	1358.61	1326.93	1337.47		2006-08-11	783.097	788.92	769.92	782.819		2006-08-11	1705.44	1719.66	1669.13	1701.38		2006-08-11	876.994	888.944	867.968	879.95		2006-08-11	840.223	849.692	829.672	842.038		2006-08-11	1139.79	1158.66	1121.06	1143.86		2006-08-11	992.686	1010.7	980.34	1001.14		2006-08-11	1086.5	1106.58	1071.43	1097.06		2006-08-11	885.438
2006-08-14	1336.04	1346.78	1288.94	1297.9		2006-08-14	782.421	788.283	756.942	762.047		2006-08-14	1683.2	1703.93	1619.72	1629.47		2006-08-14	879.577	883.653	852.127	857.191		2006-08-14	843.121	848.359	824.863	831.249		2006-08-14	1140.59	1153.86	1098.31	1111.49		2006-08-14	998.787	1010.63	958.452	968.866		2006-08-14	1098.1	1108.57	1061.62	1073.79		2006-08-14	889.926
2006-08-15	1293.6	1330.54	1283.61	1322.83		2006-08-15	760.995	779.432	757.514	776.022		2006-08-15	1622.11	1676.36	1608.87	1663.87		2006-08-15	856.529	872.362	851.217	869.257		2006-08-15	832.961	847.057	828.158	842.71		2006-08-15	1107.05	1133.05	1093.52	1126.08		2006-08-15	965.979	988.082	952.549	982.901		2006-08-15	1068.15	1093.12	1055.6	1087.68		2006-08-15	858.321
2006-08-16	1322.21	1343.05	1311.88	1334.81		2006-08-16	776.842	793.243	770.043	788.377		2006-08-16	1666.87	1747.26	1654.51	1729.07		2006-08-16	869.847	882.356	863.425	877.229		2006-08-16	844.588	853.592	836.951	847.392		2006-08-16	1125.33	1151.2	1116.28	1144.02		2006-08-16	983.117	1004.9	972.872	997.525		2006-08-16	1086.32	1107.37	1076.92	1101.77		2006-08-16	880.279
2006-08-17	1329.39	1345.72	1309.93	1329.39		2006-08-17	785.934	788.583	769.532	777.812		2006-08-17	1729.11	1760.21	1697.18	1733.71		2006-08-17	874.08	878.19	859.883	868.971		2006-08-17	846.261	848.059	831.583	840.399		2006-08-17	1141.53	1150.62	1115.81	1135.52		2006-08-17	999.924	1001.9	970.127	981.857		2006-08-17	1081.78	1092.28	1057.99	1074.74		2006-08-17	890.747
2006-08-18	1326.85	1345.09	1312.94	1321.17		2006-08-18	777.168	785.158	768.297	772.446		2006-08-18	1707.69	1740.41	1688.44	1702.04		2006-08-18	867.814	878.51	861.2	867.441		2006-08-18	838.624	845.14	830.958	835.989		2006-08-18	1130.8	1149.58	1119.14	1130.29		2006-08-18	977.972	997.859	965.24	975.083		2006-08-18	1073.05	1088.63	1054.99	1066.37		2006-08-18	881.442
2006-08-21	1297.44	1323.12	1286.58	1319.67		2006-08-21	752.128	774.226	743.264	772.24		2006-08-21	1650.11	1739.67	1630.19	1729.05		2006-08-21	848.083	868.629	839.322	865.438		2006-08-21	818.669	835.737	811.258	834.464		2006-08-21	1092.5	1140.7	1078.67	1134.86		2006-08-21	939.186	989.712	925.995	985.448		2006-08-21	1026.53	1070.45	1010.94	1061.55		2006-08-21	851.191
2006-08-22	1318.88	1336.5	1312.37	1326.65		2006-08-22	772.938	786.423	768.472	779.94		2006-08-22	1742.83	1819.93	1727.42	1798.47		2006-08-22	865.679	875.277	859.231	868.989		2006-08-22	833.339	844.131	828.448	837.775		2006-08-22	1133.42	1164.15	1124.72	1150.74		2006-08-22	982.585	1005.15	973.541	992.671		2006-08-22	1060.63	1085.95	1050.51	1074.29		2006-08-22	880.748
2006-08-23	1326.61	1339.5	1314.34	1325.61		2006-08-23	782.002	787.303	772.58	776.285		2006-08-23	1797.32	1835.83	1764.07	1778.48		2006-08-23	869.695	879.481	863.554	869.911		2006-08-23	839.33	850.643	833.889	842.573		2006-08-23	1150.95	1165.89	1132.98	1144.09		2006-08-23	991.573	1013.09	980.38	992.998		2006-08-23	1072.59	1087.54	1054.22	1068.72		2006-08-23	884.268
2006-08-24	1325.64	1338.38	1315.1	1331		2006-08-24	777.077	782.691	765.936	777.567		2006-08-24	1779.58	1822	1750.76	1806.98		2006-08-24	869.979	882.654	862.473	877.379		2006-08-24	842.434	846.163	829.794	840.428		2006-08-24	1141.52	1160.09	1128.29	1152.56		2006-08-24	994.729	1010.32	982.036	1003.57		2006-08-24	1068.91	1083.15	1054.47	1074.58		2006-08-24	882.587
2006-08-25	1332.17	1343.18	1322.64	1332.57		2006-08-25	778.497	790.689	774.616	782.189		2006-08-25	1808.78	1835.82	1772.15	1790.28		2006-08-25	880.991	892.635	872.457	880.214		2006-08-25	840.173	847.542	833.488	841.448		2006-08-25	1154.28	1177.58	1142.15	1158.6		2006-08-25	1004.92	1022.28	997.136	1007.3		2006-08-25	1077	1105.22	1064.84	1088.33		2006-08-25	886.208
2006-08-28	1332.98	1357.12	1326.72	1348.19		2006-08-28	783.657	800.83	779.872	798.238		2006-08-28	1795.04	1844.2	1771.96	1831.22		2006-08-28	880.624	898.105	875.738	894.037		2006-08-28	842.97	854.635	837.855	851.908		2006-08-28	1161.91	1190.42	1152.62	1183.94		2006-08-28	1010.31	1038.96	1003.12	1033.7		2006-08-28	1090.12	1119.05	1078.23	1111.71		2006-08-28	886.855
2006-08-29	1346.74	1363.9	1338.91	1351.78		2006-08-29	803.215	819.804	796.162	801.546		2006-08-29	1835.52	1889.7	1816.35	1837.08		2006-08-29	895.361	904.297	884.351	889.585		2006-08-29	854.12	864.867	847.171	853.545		2006-08-29	1184.96	1211.91	1170.31	1183.99		2006-08-29	1036.82	1053.03	1023.44	1029.59		2006-08-29	1111.02	1136.31	1098.68	1107.58		2006-08-29	904
2006-08-30	1350.11	1369.22	1343.39	1361.34		2006-08-30	800.678	808.171	792.157	801.599		2006-08-30	1827	1848.73	1806.46	1831.9		2006-08-30	889.284	897.196	880.422	891.159		2006-08-30	852.198	857.805	843.795	851.655		2006-08-30	1182.96	1199.4	1166.96	1188.51		2006-08-30	1025.95	1050.58	1018.49	1041.47		2006-08-30	1098.98	1118.47	1088.59	1109.99		2006-08-30	901.707
2006-08-31	1364.06	1375.56	1353.68	1360.77		2006-08-31	801.753	807.789	792.019	799.169		2006-08-31	1835.29	1879.86	1818.21	1863.5		2006-08-31	882.54	890.414	871.538	880.108		2006-08-31	852.895	872.021	846.206	865.627		2006-08-31	1189.12	1204.99	1174.18	1189.77		2006-08-31	1043.16	1056.76	1029.94	1045.02		2006-08-31	1109.08	1137.17	1095.42	1122.43		2006-08-31	912.202
2006-09-01	1361.44	1371.63	1339.45	1347.42		2006-09-01	798.687	803.233	776.745	780.789		2006-09-01	1873.83	1905.69	1830.06	1843.88		2006-09-01	880.859	887.155	862.583	869.24		2006-09-01	867.2	880.208	851.075	869.481		2006-09-01	1191.2	1203.35	1157.28	1168.07		2006-09-01	1043.5	1052.66	1011.15	1018.87		2006-09-01	1126.7	1141.15	1094.59	1106.31		2006-09-01	921.157
2006-09-04	1346.72	1362.56	1338.77	1356.01		2006-09-04	779.658	792.051	775.918	789.689		2006-09-04	1842.22	1880.46	1826.88	1868.28		2006-09-04	868.864	887.863	865.155	884.488		2006-09-04	868.337	878.153	860.823	873.056		2006-09-04	1165.76	1192.31	1156.33	1185.27		2006-09-04	1015.86	1048.4	1011.17	1043.8		2006-09-04	1104.8	1146.43	1098.17	1138.07		2006-09-04	900.222
2006-09-05	1356.66	1368.91	1345.47	1358.53		2006-09-05	790.441	798.048	782.048	788.979		2006-09-05	1870.24	1892.13	1842.94	1862.12		2006-09-05	886.234	895.075	876.006	883.808		2006-09-05	874.17	881.913	862.293	868.539		2006-09-05	1186.08	1204.39	1167.89	1185.51		2006-09-05	1044.37	1062.13	1030.54	1043.82		2006-09-05	1137.92	1166.05	1121.19	1146.58		2006-09-05	916.312
2006-09-06	1358.68	1377.17	1351.11	1372.61		2006-09-06	789.931	805.985	783.952	801.45		2006-09-06	1888.97	1950.52	1873.51	1934.92		2006-09-06	884.269	899.059	875.703	891.957		2006-09-06	867.67	875.609	858.16	869.29		2006-09-06	1185.86	1203.36	1171.8	1192.88		2006-09-06	1044.02	1063.72	1030.06	1052.99		2006-09-06	1148.06	1162.53	1131.13	1148.3		2006-09-06	919.496
2006-09-07	1403.92	1405.23	1362.25	1370.27		2006-09-07	802.772	804.361	782.694	788.377		2006-09-07	1940.19	1956.53	1881.38	1907.52		2006-09-07	893.795	897.631	870.537	877.654		2006-09-07	870.173	874.001	850.652	856.433		2006-09-07	1194.53	1201.9	1163.48	1175.22		2006-09-07	1054.86	1063.08	1031.66	1043.95		2006-09-07	1147.88	1157.74	1115.3	1125.08		2006-09-07	925.205
2006-09-08	1367.43	1395.56	1361.13	1383.79		2006-09-08	787.888	796.114	783.243	788.772		2006-09-08	1892.15	1921.61	1871.71	1890.86		2006-09-08	877	887.661	869.768	878.396		2006-09-08	854.609	863.31	849.396	855.156		2006-09-08	1173.31	1189.88	1163.32	1175.69		2006-09-08	1043.42	1063.37	1032.66	1044.37		2006-09-08	1125.75	1154.9	1118.88	1135.9		2006-09-08	908.404
2006-09-11	1382.22	1395.38	1363.82	1383.99		2006-09-11	788.259	791.559	770.833	782.325		2006-09-11	1870.51	1887.63	1798.66	1829.8		2006-09-11	879.027	885.835	864.695	877.886		2006-09-11	855.691	864.749	846.588	859.195		2006-09-11	1176.85	1193.03	1152.82	1179.68		2006-09-11	1046.03	1064.42	1027.33	1055.01		2006-09-11	1132.5	1157.16	1117.87	1146.89		2006-09-11	910.879
2006-09-12	1383.55	1421.65	1374.95	1409.3		2006-09-12	781.548	792.907	777.307	787.736		2006-09-12	1803.57	1848.74	1785.25	1824.48		2006-09-12	877.31	888.672	870.596	882.393		2006-09-12	858.739	871.425	854.774	866.428		2006-09-12	1178.56	1196.92	1168.27	1184.13		2006-09-12	1055.53	1073.41	1045.45	1059.92		2006-09-12	1147.77	1181.89	1138.7	1165.37		2006-09-12	915.019
2006-09-13	1407.41	1437.89	1389.91	1404.04		2006-09-13	789.055	797.84	780.262	782.844		2006-09-13	1826.1	1848.08	1786.05	1799.64		2006-09-13	883.512	896.923	871.517	879.982		2006-09-13	867.234	883.41	860.364	866.399		2006-09-13	1184.15	1197.39	1163.56	1171.32		2006-09-13	1059.67	1075.04	1040.78	1051.33		2006-09-13	1166.19	1182.13	1137.9	1147.74		2006-09-13	921.328
2006-09-14	1406.57	1422.05	1385.74	1404.81		2006-09-14	782.721	787.521	768.673	777.568		2006-09-14	1800.87	1839.86	1786.37	1826.5		2006-09-14	879.29	887.697	866.083	876.939		2006-09-14	864.846	874.117	854.488	863.825		2006-09-14	1169.06	1184.57	1149.18	1168.86		2006-09-14	1048.15	1067.08	1029.31	1050.74		2006-09-14	1147.04	1163	1126.72	1148.66		2006-09-14	913.042
2006-09-15	1405.06	1427.86	1401.2	1417.98		2006-09-15	777.061	796.496	772.745	792.986		2006-09-15	1816.52	1837.03	1792.69	1822.68		2006-09-15	876.468	908.881	873.169	903.765		2006-09-15	863.212	887.958	857.811	882.644		2006-09-15	1169.83	1193.25	1161.07	1184.61		2006-09-15	1051.07	1072.31	1043.29	1064.07		2006-09-15	1150.42	1172.01	1137.33	1156.65		2006-09-15	921.756
2006-09-18	1420.19	1430.6	1409.63	1424.93		2006-09-18	796.378	807.019	790.18	804.282		2006-09-18	1822.61	1862.76	1800.25	1852.31		2006-09-18	907.88	922.568	900.017	915.518		2006-09-18	890.265	911.092	884.366	894.766		2006-09-18	1187.87	1211.39	1178.14	1201.74		2006-09-18	1068.35	1090.6	1060.5	1082.31		2006-09-18	1162.17	1189.58	1146.86	1179.18		2006-09-18	937.632
2006-09-19	1423.16	1440.78	1414.85	1430.31		2006-09-19	806.918	818.151	797.348	803.538		2006-09-19	1867.58	1895.88	1838.4	1863.74		2006-09-19	916.636	928.045	906.275	916.292		2006-09-19	896.282	902.984	885.548	892.354		2006-09-19	1202.52	1219.48	1188.02	1202.02		2006-09-19	1084.55	1096.27	1070.16	1080.94		2006-09-19	1179.53	1210.59	1165.97	1191.14		2006-09-19	950.914
2006-09-20	1429.25	1439.96	1418.43	1432.03		2006-09-20	801.608	805.875	791.057	798.411		2006-09-20	1855.88	1878.54	1830.45	1850.51		2006-09-20	913.882	920.624	900.299	909.199		2006-09-20	890.655	896.816	881.121	889.302		2006-09-20	1199.42	1211.4	1182.52	1196.76		2006-09-20	1078.33	1098.07	1062.98	1086.17		2006-09-20	1190.77	1214.3	1170.43	1195.23		2006-09-20	944.054
2006-09-21	1433.59	1449.41	1424.4	1439.93		2006-09-21	797.85	808.019	793.549	800.289		2006-09-21	1851.55	1883.75	1824.84	1855.19		2006-09-21	910.431	922.798	898.813	908.443		2006-09-21	888.136	900.613	882.371	890.39		2006-09-21	1198.32	1215.46	1184.16	1201.67		2006-09-21	1082.93	1103	1074.03	1090.83		2006-09-21	1195.39	1211.6	1179.95	1194.88		2006-09-21	945.805
2006-09-22	1439.95	1446.61	1424.63	1431.07		2006-09-22	801.822	805.422	781.235	783.868		2006-09-22	1850.06	1866.34	1805.07	1821.1		2006-09-22	907.05	915.362	891.076	896.307		2006-09-22	890.798	897.115	871.042	876.568		2006-09-22	1200.68	1209.35	1174.46	1184.08		2006-09-22	1091.22	1097.89	1063.99	1069.48		2006-09-22	1195.16	1203.67	1163.76	1171.92		2006-09-22	948.001
2006-09-25	1428.93	1441.16	1418.82	1426.33		2006-09-25	781.931	789.328	769.542	776.074		2006-09-25	1815.38	1831.93	1772.01	1794.81		2006-09-25	894.081	902.975	881.021	890.417		2006-09-25	875.303	882.065	862.101	870.747		2006-09-25	1180.62	1194.73	1163.6	1178.12		2006-09-25	1069.37	1083.23	1050.1	1062.17		2006-09-25	1172.56	1192.35	1147.56	1166.85		2006-09-25	930.639
2006-09-26	1426.47	1433.96	1411.22	1421.14		2006-09-26	775.453	780.585	760.185	766.471		2006-09-26	1791.69	1810.47	1741.89	1765.64		2006-09-26	890.694	898.779	876.024	885.853		2006-09-26	869.528	875.544	858.491	866.238		2006-09-26	1174.37	1187.72	1156.41	1170.27		2006-09-26	1060.64	1076.01	1044.74	1063.42		2006-09-26	1166.5	1183.11	1143.73	1163.4		2006-09-26	938.91
2006-09-27	1422.84	1437.21	1417.46	1429.65		2006-09-27	764.748	776.569	758.471	773.136		2006-09-27	1764.93	1796.55	1745.61	1780.3		2006-09-27	883.428	896.584	876.556	891.786		2006-09-27	865.899	873.001	858.972	869.126		2006-09-27	1170.78	1188.18	1157.3	1176.83		2006-09-27	1062.91	1074.89	1052.39	1066.85		2006-09-27	1165.01	1186.76	1151.61	1175.97		2006-09-27	939.01
2006-09-28	1431.63	1449.84	1424.28	1442.38		2006-09-28	775.308	786.521	769.381	779.646		2006-09-28	1785.62	1831.36	1778.72	1809.38		2006-09-28	891.343	902.769	883.941	895.462		2006-09-28	869.426	879.349	863.13	871.193		2006-09-28	1177.2	1199.44	1167.59	1188.09		2006-09-28	1067.03	1084.06	1058.45	1076.55		2006-09-28	1173.94	1192.16	1158.82	1176.71		2006-09-28	942.687
2006-09-29	1444.6	1459.09	1440.81	1451.41		2006-09-29	780.454	788.352	776.499	782.372		2006-09-29	1813.88	1837.62	1792.04	1817.26		2006-09-29	896.712	907.884	892.843	901.768		2006-09-29	872.481	883.798	870.255	878.22		2006-09-29	1187.68	1209.97	1181.05	1198.95		2006-09-29	1078.47	1093.47	1071.52	1081.61		2006-09-29	1177.08	1201.11	1167.79	1187.43		2006-09-29	951.647
2006-10-09	1450.8	1468.34	1439.48	1460.09		2006-10-09	791.478	798.342	779.027	788.416		2006-10-09	1831.5	1862.26	1801.46	1844.48		2006-10-09	911.502	931.264	905.006	922.609		2006-10-09	885.623	901.795	880.928	893.372		2006-10-09	1207.03	1233.36	1196.15	1222.25		2006-10-09	1090.07	1106.19	1080.52	1098.01		2006-10-09	1199.41	1228.5	1186.04	1217.12		2006-10-09	956.851
2006-10-10	1339.06	1381.15	1314.26	1347.06		2006-10-10	790.185	796.446	780.734	790.326		2006-10-10	1844.79	1874.87	1815.63	1847.99		2006-10-10	924.585	938.732	912.926	928.805		2006-10-10	894.28	913.74	886.853	903.722		2006-10-10	1224.17	1245.42	1206.96	1227.59		2006-10-10	1100.19	1118.16	1083.87	1103.35		2006-10-10	1218.06	1241.74	1194.54	1224.44		2006-10-10	969.924
2006-10-11	1347.81	1376.25	1330.77	1357.08		2006-10-11	790.845	804.74	784.462	799.538		2006-10-11	1846.57	1876.24	1817.48	1844.19		2006-10-11	927.991	938.328	913.666	927.834		2006-10-11	906.275	921.187	899.433	912.256		2006-10-11	1226.63	1245.05	1206.97	1230.93		2006-10-11	1106.05	1121.38	1085.66	1104.24		2006-10-11	1225.39	1251.42	1203.9	1236.55		2006-10-11	977.294
2006-10-12	1355.98	1364.91	1330.1	1340.47		2006-10-12	801.106	813.619	787.551	803.511		2006-10-12	1847.62	1878.68	1818.05	1836.53		2006-10-12	928.076	941.179	914.734	927.348		2006-10-12	915.197	962.648	907.083	941.232		2006-10-12	1231.96	1249.2	1207.56	1222.6		2006-10-12	1103.45	1118.68	1085.85	1095.94		2006-10-12	1239.78	1258.08	1211.9	1226.42		2006-10-12	983.423
2006-10-13	1339.22	1355.4	1323.89	1341		2006-10-13	803.898	814.858	798.007	806.604		2006-10-13	1846.17	1887.74	1825.75	1853.91		2006-10-13	925.182	946.184	918.557	933.741		2006-10-13	941.334	951.568	926.57	936.446		2006-10-13	1221.56	1242.2	1209.8	1224.21		2006-10-13	1085.58	1107.92	1075.47	1095.84		2006-10-13	1222.4	1240.73	1206.83	1222.43		2006-10-13	970.799
2006-10-16	1341.92	1352.14	1308.63	1327.45		2006-10-16	809.461	824.687	805.074	813.604		2006-10-16	1862.03	1882.41	1820.57	1839.65		2006-10-16	935.788	946.582	917.776	927.085		2006-10-16	937.045	960.958	928.467	938.283		2006-10-16	1225.9	1237.81	1195.39	1208.97		2006-10-16	1099.16	1110.33	1078.68	1090.21		2006-10-16	1222.41	1245.89	1202.9	1220.37		2006-10-16	979.291
2006-10-17	1325.57	1345.53	1311.48	1324.97		2006-10-17	813.104	818.921	803.029	807.938		2006-10-17	1870.21	1937.76	1854.79	1907.88		2006-10-17	926.278	935.522	914.518	921.961		2006-10-17	937.501	948.316	922.038	929.458		2006-10-17	1208.27	1228.33	1195.84	1211.03		2006-10-17	1088.5	1104.19	1073.04	1086.34		2006-10-17	1229.67	1253.13	1205.17	1224.72		2006-10-17	975.475
2006-10-18	1324.58	1350.72	1318.31	1342.01		2006-10-18	808.327	814.901	799.828	810.76		2006-10-18	1896.36	1935.34	1870.6	1912.73		2006-10-18	922.357	937.803	917.067	930.622		2006-10-18	929.053	950.785	925.528	944.217		2006-10-18	1209.53	1231.43	1200.29	1222.99		2006-10-18	1086.27	1105.39	1076.6	1098.3		2006-10-18	1223.38	1251.32	1211.76	1237.92		2006-10-18	980.877
2006-10-19	1342.63	1364.13	1329.11	1347.35		2006-10-19	812.148	819.534	803.077	810.697		2006-10-19	1911.64	1937.46	1883.73	1908		2006-10-19	933.627	939.692	920.5	927.161		2006-10-19	944.93	958.029	936.027	944.94		2006-10-19	1225.62	1245.88	1212.86	1231.4		2006-10-19	1097.23	1104.84	1081.89	1092.28		2006-10-19	1237.13	1263.74	1225.23	1246.48		2006-10-19	985.752
2006-10-20	1348.35	1369.3	1334.08	1354.13		2006-10-20	811.678	815.465	795.303	798.119		2006-10-20	1913.93	1980.14	1898.25	1952.53		2006-10-20	927.284	937.178	913.67	920.635		2006-10-20	946.39	956.067	934.6	940.703		2006-10-20	1233.89	1250.5	1211.78	1224.08		2006-10-20	1092.45	1108.91	1073.52	1083.91		2006-10-20	1247.72	1267.8	1222.89	1239.49		2006-10-20	986.117
2006-10-23	1355.4	1383.62	1330.11	1352.61		2006-10-23	798.14	810.997	781.116	785.652		2006-10-23	1950.67	1987.87	1879.14	1906.04		2006-10-23	920.271	931.307	894.039	901.06		2006-10-23	941.283	954.664	914.247	922.76		2006-10-23	1221.64	1236.88	1175.15	1187.35		2006-10-23	1082.6	1092.88	1036.69	1044.61		2006-10-23	1240.28	1258.64	1181.8	1199.79		2006-10-23	977.273
2006-10-24	1345.53	1403.77	1337.35	1391.34		2006-10-24	785.877	805.252	784.733	801.621		2006-10-24	1904.48	1941.59	1885.18	1925.68		2006-10-24	900.306	925.853	897.739	921.455		2006-10-24	922.357	946.124	920.677	942.197		2006-10-24	1186.68	1222.46	1182.26	1214.13		2006-10-24	1045.67	1077.46	1042.43	1071.29		2006-10-24	1199.01	1249.2	1194.74	1238.83		2006-10-24	954.592
2006-10-25	1397.47	1426.69	1371.76	1402.82		2006-10-25	804.004	807.995	789.261	796.334		2006-10-25	1925.35	1953.37	1874.83	1911.36		2006-10-25	922.144	931.863	905.379	915.938		2006-10-25	942.081	955.192	928.284	942.369		2006-10-25	1218.73	1250.59	1195.74	1226.51		2006-10-25	1073.8	1082.85	1049.84	1062.15		2006-10-25	1240.83	1259.06	1211.62	1233.95		2006-10-25	977.181
2006-10-26	1397.67	1412.91	1370.47	1390.71		2006-10-26	796.693	803.154	787.848	792.897		2006-10-26	1913.77	1931.47	1860.8	1879.58		2006-10-26	914.541	924.198	901.856	913.587		2006-10-26	942.452	962.191	931.836	954.209		2006-10-26	1225.94	1240.37	1203	1217.11		2006-10-26	1063.1	1085.27	1047.31	1068.55		2006-10-26	1232.62	1248.24	1209.59	1229.65		2006-10-26	970.661
2006-10-27	1388.51	1426.14	1363.54	1396.23		2006-10-27	792.508	794.988	773.537	778.699		2006-10-27	1880.92	1897.17	1793.7	1812.02		2006-10-27	914.445	923.117	895.428	905.865		2006-10-27	953.362	981.736	939.699	965.843		2006-10-27	1216.83	1230.54	1182.45	1195.67		2006-10-27	1066.84	1078.85	1038.11	1047.36		2006-10-27	1231.42	1254.66	1201.81	1222.83		2006-10-27	964.342
2006-10-30	1390.3	1410.48	1361.26	1386.1		2006-10-30	776.951	795.761	770.989	792.517		2006-10-30	1804.46	1862.49	1764.45	1839.66		2006-10-30	904.87	927.809	896.063	923.881		2006-10-30	974.563	1019.43	971.45	1005.19		2006-10-30	1194	1219.11	1170.98	1201.67		2006-10-30	1042.24	1061.37	1023.76	1047.81		2006-10-30	1226.72	1254.72	1192.95	1237.48		2006-10-30	944.871
2006-10-31	1390.73	1438.69	1379.63	1421.64		2006-10-31	793.488	809.644	788.303	805.392		2006-10-31	1833.45	1890.63	1804.97	1868.58		2006-10-31	925.463	943.039	915.707	934.766		2006-10-31	1010.49	1029.9	993.87	1007.05		2006-10-31	1203.17	1226.15	1188.26	1211.44		2006-10-31	1047.83	1067.65	1037.44	1060.89		2006-10-31	1231.87	1286.18	1218.13	1251.8		2006-10-31	952.354
2006-11-01	1421.52	1455.2	1406.39	1436.48		2006-11-01	805.225	822.429	798.562	817.981		2006-11-01	1873.91	1969.78	1860.84	1936.82		2006-11-01	935.942	952.548	926.272	944.121		2006-11-01	1008.18	1034.76	1002.45	1028.97		2006-11-01	1209.5	1230.42	1187.32	1215.41		2006-11-01	1060.84	1085.07	1047.14	1074.07		2006-11-01	1251.02	1275.35	1232.9	1259.81		2006-11-01	956.349
2006-11-02	1436.1	1445.48	1406.78	1427.01		2006-11-02	818.788	838.238	809.628	818.446		2006-11-02	1934.45	1965.52	1885.73	1937.6		2006-11-02	945.842	975.063	940.226	955.42		2006-11-02	1039.69	1064.63	1027.37	1052.47		2006-11-02	1214.58	1226.17	1190.25	1209.39		2006-11-02	1071.8	1082.67	1049.9	1067.39		2006-11-02	1257.06	1270.58	1229.05	1252.53		2006-11-02	970.512
2006-11-03	1427.31	1461.54	1414.21	1430.83		2006-11-03	820.382	830.415	812.124	822.328		2006-11-03	1941.9	1983.71	1913.73	1943.58		2006-11-03	959.94	979.172	949.838	958.83		2006-11-03	1058.53	1077.19	1033.66	1043.72		2006-11-03	1210.22	1237.87	1197.83	1219.51		2006-11-03	1066.96	1085.16	1059.14	1074.35		2006-11-03	1249.74	1277.17	1239.79	1260.48		2006-11-03	975.088
2006-11-06	1424.79	1456.26	1398.26	1440.31		2006-11-06	815.181	826.393	808.382	822.549		2006-11-06	1932.03	2034.55	1910.9	2009.82		2006-11-06	953.807	982.294	942.675	973.223		2006-11-06	1040.18	1111.48	1031.11	1103.73		2006-11-06	1212.16	1227.34	1194.28	1210.16		2006-11-06	1066.81	1080.78	1051.56	1068.42		2006-11-06	1249.47	1267.31	1225.79	1244.43		2006-11-06	969.944
2006-11-07	1440.69	1461.05	1407.99	1432.6		2006-11-07	826.376	878.98	823.889	854.775		2006-11-07	2022.2	2080.08	1973.14	2032.4		2006-11-07	976.474	990.854	958.231	976.798		2006-11-07	1110.1	1117.9	1066.46	1088.59		2006-11-07	1210.54	1221.03	1179.73	1199.52		2006-11-07	1069.96	1087.39	1046.97	1072.15		2006-11-07	1240.4	1250.24	1202.7	1219.73		2006-11-07	980.164
2006-11-08	1430.02	1445.75	1403.11	1416.52		2006-11-08	851.913	856.467	830.474	833.016		2006-11-08	2032.16	2068.36	1979.33	1994.99		2006-11-08	975.971	985.389	954.224	960.628		2006-11-08	1085.31	1097.61	1057.27	1064.53		2006-11-08	1197.27	1210.66	1179.92	1191.71		2006-11-08	1071.86	1080.04	1049.04	1057.31		2006-11-08	1218.08	1241.63	1194.3	1214.25		2006-11-08	976.185
2006-11-09	1408.01	1454.56	1393.94	1443.2		2006-11-09	831.31	843.323	822.188	839.474		2006-11-09	1973.84	2021.67	1934.92	1994.8		2006-11-09	958.52	974.625	947.526	965.722		2006-11-09	1058.25	1090.08	1048.17	1077.39		2006-11-09	1189.86	1207.99	1178.38	1199.1		2006-11-09	1055.35	1075.89	1048.53	1065.34		2006-11-09	1213.36	1251.09	1202.86	1241.52		2006-11-09	970.057
2006-11-10	1447.45	1479.71	1418.49	1432.87		2006-11-10	840.949	847.28	806.191	814.124		2006-11-10	2018.49	2050.26	1938.34	1960.86		2006-11-10	966.82	978.376	935.851	943.444		2006-11-10	1076.54	1095.94	1036.34	1046.69		2006-11-10	1200.74	1215.24	1164.66	1174.94		2006-11-10	1065.68	1075.45	1031.19	1040.42		2006-11-10	1241.49	1257.72	1195.62	1211.13		2006-11-10	974.661
2006-11-13	1427.46	1463.05	1384.68	1409.56		2006-11-13	809.579	816.819	779.408	785.147		2006-11-13	1912.33	1943.72	1831.61	1851.1		2006-11-13	941.516	958.028	912.912	921.695		2006-11-13	1043.54	1064.7	997.893	1015.31		2006-11-13	1166.47	1180.55	1119.47	1130.2		2006-11-13	1040.98	1060.36	1000.17	1016.68		2006-11-13	1207.69	1226.55	1162.96	1180.19		2006-11-13	941.383
2006-11-14	1406.47	1439.43	1372.37	1422.24		2006-11-14	783.521	797.485	769.868	793.671		2006-11-14	1839.42	1888.7	1793.67	1872.24		2006-11-14	921.795	934.89	900.665	923.988		2006-11-14	1009.92	1026.57	976.974	1016.81		2006-11-14	1130.07	1150.51	1108.75	1143.04		2006-11-14	1015.77	1040.5	1004.09	1035.92		2006-11-14	1181.65	1207.78	1159.36	1192.42		2006-11-14	912.081
2006-11-15	1417.08	1456.47	1397.3	1449.35		2006-11-15	792.725	808.434	782.587	805.743		2006-11-15	1857.36	1890.62	1824.61	1873.23		2006-11-15	924.418	947.113	912.881	943.018		2006-11-15	1013.46	1085.52	1003.86	1069.78		2006-11-15	1142.49	1170.32	1120.28	1162.52		2006-11-15	1038.38	1058.33	1023.49	1049.77		2006-11-15	1192.12	1218.19	1179.08	1207.6		2006-11-15	925.207
2006-11-16	1450.74	1473.96	1415.68	1426.52		2006-11-16	809.712	819.568	790.648	793.295		2006-11-16	1880.79	1912.4	1832.6	1853.36		2006-11-16	945.661	954.941	923.12	928.743		2006-11-16	1073.41	1124.7	1058.11	1072.68		2006-11-16	1164.18	1185.58	1138.96	1152.81		2006-11-16	1054.73	1066.64	1025.47	1033.09		2006-11-16	1208.23	1239.09	1185.42	1207.27		2006-11-16	940.419
2006-11-17	1417.85	1478.76	1410.05	1464.79		2006-11-17	789.18	805.804	783.446	800.651		2006-11-17	1842.46	1879.45	1816.74	1858.73		2006-11-17	926.933	957.134	918.594	951.729		2006-11-17	1060.24	1105.72	1051.06	1095.44		2006-11-17	1148.36	1180.66	1136.87	1172.66		2006-11-17	1029.15	1053.88	1019.04	1044.72		2006-11-17	1206.27	1234.42	1192.59	1218.66		2006-11-17	917.496
2006-11-20	1473.08	1530.94	1453.16	1510.73		2006-11-20	800.881	809.029	786.709	801.659		2006-11-20	1848.39	1869.06	1791.4	1821.77		2006-11-20	958.258	968.389	941.905	957.333		2006-11-20	1102.35	1135.24	1086.13	1120.05		2006-11-20	1173.59	1188.67	1149.46	1169.59		2006-11-20	1044.21	1057.24	1016.7	1034.15		2006-11-20	1218.84	1231.46	1191.02	1208.88		2006-11-20	934.426
2006-11-21	1506.7	1578.7	1483.7	1561.2		2006-11-21	801.866	836.683	791.16	833.463		2006-11-21	1826.13	1879.8	1811.35	1860.36		2006-11-21	956.264	967.208	938.173	960.153		2006-11-21	1115.37	1139.09	1085.28	1127.26		2006-11-21	1167.56	1191.25	1148.04	1183.46		2006-11-21	1033.56	1049.62	1014.95	1039.79		2006-11-21	1210.14	1230.09	1188.26	1218.03		2006-11-21	942.373
2006-11-22	1554.65	1585.48	1523.53	1551.15		2006-11-22	835.707	844.403	818.731	828.451		2006-11-22	1879.19	1917.98	1850.09	1878.6		2006-11-22	959.702	995.127	949.542	976.389		2006-11-22	1122.01	1143.69	1095.09	1118.48		2006-11-22	1181.72	1208.47	1160.05	1184.95		2006-11-22	1042.08	1070.68	1030.5	1056.89		2006-11-22	1216.34	1287.55	1201.95	1271.93		2006-11-22	939.519
2006-11-23	1553.45	1575.46	1530.91	1550.44		2006-11-23	828.66	842.005	818.844	831.242		2006-11-23	1881.08	1921.4	1854.94	1907.87		2006-11-23	978.557	997.999	966.778	985.331		2006-11-23	1115.21	1157.63	1104.35	1138.85		2006-11-23	1182.99	1201.71	1167.16	1185.75		2006-11-23	1055.12	1073.63	1043.95	1061.95		2006-11-23	1275.45	1306.7	1253.4	1272.6		2006-11-23	959.791
2006-11-24	1549.2	1581.7	1505.26	1549.54		2006-11-24	831.046	841.093	818.375	832.695		2006-11-24	1913.08	1986.39	1892.4	1968		2006-11-24	984.999	1001.05	970.76	986.925		2006-11-24	1135.74	1154.81	1115.56	1135.07		2006-11-24	1184.46	1217.33	1172.44	1207.85		2006-11-24	1061.38	1084.27	1044.93	1072.5		2006-11-24	1270.71	1288.62	1246.36	1275.4		2006-11-24	971.581
2006-11-27	1540.62	1568.01	1514.63	1548.58		2006-11-27	831.632	852.605	828.387	845.72		2006-11-27	1991.62	2092.95	1977.1	2049.31		2006-11-27	985.929	1009.57	975.332	1005.54		2006-11-27	1131.83	1163.62	1116.52	1141.45		2006-11-27	1204.65	1231.61	1192.49	1222.31		2006-11-27	1073.83	1089.7	1064.62	1084.39		2006-11-27	1279.24	1337.04	1266.97	1319.45		2006-11-27	971.831
2006-11-28	1545.85	1576.76	1527.54	1561.4		2006-11-28	845.918	857.305	830.021	837.466		2006-11-28	2044.44	2075.6	1996.45	2020.29		2006-11-28	1006.92	1025.11	991.778	1005.28		2006-11-28	1140.94	1152.13	1110.34	1133.43		2006-11-28	1222.02	1244.87	1207.89	1225.71		2006-11-28	1088.72	1118.53	1077.22	1102.12		2006-11-28	1319.45	1337.43	1289.12	1317.61		2006-11-28	982.085
2006-11-29	1533.78	1588.13	1514.86	1572.41		2006-11-29	828.404	844.051	818.658	838.003		2006-11-29	1987.32	2106.45	1953.8	2083.54		2006-11-29	993.653	1011.95	977.518	1002.3		2006-11-29	1118.16	1179.32	1100.66	1161.47		2006-11-29	1214.94	1260.05	1196.07	1245.55		2006-11-29	1089.89	1117.86	1071.53	1106.76		2006-11-29	1301.92	1369.1	1276.79	1357.15		2006-11-29	971.071
2006-11-30	1577.89	1630.15	1564.45	1612.64		2006-11-30	839.905	860.135	837.786	853.315		2006-11-30	2082.62	2151.97	2068.12	2101.89		2006-11-30	1004.37	1023.67	997.47	1013.04		2006-11-30	1163.67	1232.1	1159.38	1218.17		2006-11-30	1246.86	1287.57	1238.51	1273.63		2006-11-30	1109.11	1138.49	1101.94	1122.95		2006-11-30	1357.28	1419.87	1347.25	1395.37		2006-11-30	988.611
2006-12-01	1615.17	1656.83	1579.02	1611.61		2006-12-01	855.267	894.714	843.676	884.379		2006-12-01	2121.67	2203.96	2104.52	2155.66		2006-12-01	1016.09	1031.72	999.915	1017.74		2006-12-01	1226	1262.26	1201.72	1215.53		2006-12-01	1274.09	1314.38	1259.64	1287.92		2006-12-01	1124.04	1139.49	1102.28	1116.08		2006-12-01	1395.25	1429.97	1363.42	1386.89		2006-12-01	998.039
2006-12-04	1620.7	1665.46	1600.27	1641.11		2006-12-04	887.518	906.222	878.611	894.301		2006-12-04	2170.5	2255.19	2149.77	2210.88		2006-12-04	1020.55	1057.95	1015.29	1047.63		2006-12-04	1218.72	1262.97	1212.26	1243.83		2006-12-04	1288.08	1323.18	1270.38	1304.91		2006-12-04	1116.58	1146.73	1105.89	1136.75		2006-12-04	1384.81	1441.57	1366.52	1406.15		2006-12-04	996.302
2006-12-05	1643.61	1702.71	1623.45	1657.12		2006-12-05	896.536	913.139	883.857	897.536		2006-12-05	2224.65	2279.89	2169.7	2252.12		2006-12-05	1050.12	1067.17	1033.57	1051.42		2006-12-05	1247.52	1270.58	1228.54	1246.11		2006-12-05	1306.71	1328.84	1281.89	1307.42		2006-12-05	1138.11	1172.54	1124.21	1153.77		2006-12-05	1409.16	1456.67	1390.33	1426.08		2006-12-05	1018.18
2006-12-06	1662.19	1693.33	1591.09	1630.94		2006-12-06	896.875	905.022	847.369	873.68		2006-12-06	2257.6	2283.78	2110.84	2203.73		2006-12-06	1052.01	1066.1	998.2	1028.08		2006-12-06	1244.92	1270.19	1198.99	1239.45		2006-12-06	1307.15	1328.6	1245.5	1292.98		2006-12-06	1152.1	1167.66	1091.48	1131.82		2006-12-06	1420.77	1456.35	1348.34	1416.47		2006-12-06	1012.06
2006-12-07	1651.97	1668.02	1612	1624.74		2006-12-07	870.477	919.787	861.572	887.007		2006-12-07	2164.02	2225.07	2104.79	2131.58		2006-12-07	1028.89	1056.67	1018.14	1026.28		2006-12-07	1239.48	1309.31	1230.82	1266.47		2006-12-07	1287.3	1324.06	1268.6	1286.7		2006-12-07	1129.37	1164.58	1112.43	1130.17		2006-12-07	1413.06	1452.36	1385.52	1400.77		2006-12-07	999.422
2006-12-08	1612.46	1635.29	1549.45	1566.33		2006-12-08	877.629	886.047	843.37	845.502		2006-12-08	2093.65	2172.6	2038.46	2072.53		2006-12-08	1017.02	1032.2	987.577	991.695		2006-12-08	1251.69	1281.96	1209.82	1216.49		2006-12-08	1276.1	1293.68	1229.41	1243.57		2006-12-08	1121.22	1135.79	1073.36	1082.79		2006-12-08	1385.62	1415.27	1328.33	1358.83		2006-12-08	992.135
2006-12-11	1561.29	1628.16	1553.28	1622.06		2006-12-11	843.861	869.801	841.673	867.151		2006-12-11	2072.55	2149.56	2061.03	2139.77		2006-12-11	991.536	1027.47	988.026	1024.83		2006-12-11	1210.52	1276.69	1207	1267.28		2006-12-11	1237.49	1283.87	1231.91	1277.43		2006-12-11	1080.87	1122.52	1076.99	1119.09		2006-12-11	1353.42	1402.02	1341.89	1391.09		2006-12-11	980.475
2006-12-12	1622.44	1661.65	1606.01	1630.64		2006-12-12	870.889	878.95	851.209	864.236		2006-12-12	2151.8	2184.49	2089.03	2143.59		2006-12-12	1028.6	1039.67	1003.73	1019.35		2006-12-12	1273.5	1305.22	1238.54	1280.13		2006-12-12	1278.72	1304.95	1254.64	1284.36		2006-12-12	1122.19	1140.95	1095.13	1121.35		2006-12-12	1393.99	1413.59	1365.73	1392.95		2006-12-12	1020.08
2006-12-13	1632.77	1693.18	1616.74	1654.8		2006-12-13	864.989	888.148	858.005	878.124		2006-12-13	2151.3	2216.45	2114.27	2189.49		2006-12-13	1020.38	1039.24	1005.28	1019.09		2006-12-13	1280.84	1311.1	1257.36	1294.42		2006-12-13	1286.74	1311.58	1264.02	1295.65		2006-12-13	1126.54	1140.05	1100.4	1123.85		2006-12-13	1395.97	1429.2	1375.12	1406.1		2006-12-13	1005.7
2006-12-14	1657.61	1689.38	1637.61	1669.56		2006-12-14	880.771	905.164	877.749	894.681		2006-12-14	2182.62	2208.29	2145.09	2175.56		2006-12-14	1022.9	1046.45	1014.25	1038.88		2006-12-14	1297.17	1326.29	1282.15	1306.69		2006-12-14	1295.95	1327.01	1284.18	1315.36		2006-12-14	1126.15	1155.66	1114.93	1146.03		2006-12-14	1404.2	1446.78	1385.22	1433.16		2006-12-14	1032.15
2006-12-15	1672.95	1714.09	1652.7	1698.34		2006-12-15	898.92	915.73	890.976	901.462		2006-12-15	2187.85	2284.3	2172.95	2247.87		2006-12-15	1042.12	1059.45	1029.38	1045.33		2006-12-15	1308	1327.8	1288.16	1313.12		2006-12-15	1318.31	1356.71	1304.74	1338.19		2006-12-15	1148.68	1178.71	1137.38	1163.46		2006-12-15	1436.37	1459.22	1420.45	1442.38		2006-12-15	1041.15
2006-12-18	1695.49	1762.14	1684.47	1727.57		2006-12-18	905.299	942.583	900.108	925.909		2006-12-18	2254.92	2321.61	2224.14	2282.58		2006-12-18	1047.93	1064.05	1032.68	1049.86		2006-12-18	1317.59	1347.38	1300.24	1331.42		2006-12-18	1340.91	1380.95	1324.29	1353.19		2006-12-18	1166.63	1193	1152.7	1173.72		2006-12-18	1446.88	1497.47	1431.63	1484.24		2006-12-18	1063.53
2006-12-19	1735.76	1775.82	1705.44	1741.14		2006-12-19	929.952	936.942	897.42	917.685		2006-12-19	2288.84	2310.07	2193.27	2245.59		2006-12-19	1052.96	1071.11	1026.93	1058.35		2006-12-19	1341.01	1386.48	1318.36	1351.4		2006-12-19	1356.93	1378.25	1315.02	1349.82		2006-12-19	1174.34	1188.26	1138.53	1172.65		2006-12-19	1491.29	1528.57	1445.98	1484.9		2006-12-19	1058.39
2006-12-20	1724.16	1757.15	1698.57	1734.84		2006-12-20	913.786	932.578	898.332	925.706		2006-12-20	2238.6	2302.44	2203.73	2262.22		2006-12-20	1057.36	1088.5	1041.74	1076.85		2006-12-20	1348.94	1361.44	1311.51	1332.73		2006-12-20	1343.95	1389.38	1323.41	1373.47		2006-12-20	1170.69	1205.22	1153.24	1193.7		2006-12-20	1483.77	1535.7	1456.09	1517.25		2006-12-20	1072.13
2006-12-21	1736.65	1765.41	1695.96	1714.06		2006-12-21	927.84	990.631	924.65	953.912		2006-12-21	2247.72	2310.41	2197.64	2230.65		2006-12-21	1075.65	1095.82	1055.23	1061.12		2006-12-21	1328.69	1338.12	1283.11	1293.86		2006-12-21	1374.42	1403.79	1343.77	1362.58		2006-12-21	1191.56	1219.58	1168.68	1186.16		2006-12-21	1514.86	1563.53	1490.78	1517.92		2006-12-21	1083.27
2006-12-22	1704.73	1748.49	1680.9	1716.69		2006-12-22	949.132	977.429	937.239	952.395		2006-12-22	2205.73	2246.48	2165.99	2205.08		2006-12-22	1054.81	1076.47	1042.64	1061.82		2006-12-22	1286.83	1311.87	1265.01	1283.46		2006-12-22	1351	1377.13	1327.16	1349.52		2006-12-22	1178.08	1198.7	1156.37	1177.92		2006-12-22	1500.56	1573.85	1474.69	1552.91		2006-12-22	1065.6
2006-12-25	1715.79	1767.98	1708.75	1744.29		2006-12-25	955.461	972.554	938.24	949.117		2006-12-25	2208.98	2261.43	2184.24	2208.33		2006-12-25	1066.73	1092.01	1054.61	1070.27		2006-12-25	1286.47	1331.57	1280.01	1319.91		2006-12-25	1349.12	1390.79	1335.1	1367.38		2006-12-25	1184.45	1212.94	1171.74	1188.22		2006-12-25	1551.23	1593.91	1529.23	1564.47		2006-12-25	1073.2
2006-12-26	1754.3	1829.43	1713.89	1790.03		2006-12-26	952.304	968.109	922.082	936.695		2006-12-26	2211.52	2232.68	2131.06	2156.42		2006-12-26	1071.02	1081.94	1039.1	1053.63		2006-12-26	1325.34	1383.01	1316.17	1368.04		2006-12-26	1369.73	1391.5	1331.68	1352.67		2006-12-26	1188.34	1205.54	1158.72	1180.78		2006-12-26	1566.74	1593.51	1514.8	1555.2		2006-12-26	1100.72
2006-12-27	1786.33	1829.1	1751.66	1807		2006-12-27	937.78	954.159	927.516	941.609		2006-12-27	2159.13	2216.41	2137.33	2186.07		2006-12-27	1054.27	1081.2	1045.73	1072.92		2006-12-27	1376.3	1426.73	1366.36	1397.07		2006-12-27	1349.94	1384.39	1334.37	1367.42		2006-12-27	1180.92	1202.46	1168.04	1186.63		2006-12-27	1552.17	1590.67	1522.32	1561.53		2006-12-27	1071.84
2006-12-28	1805.56	1864.18	1771.9	1794.39		2006-12-28	952.939	978.643	927.009	941.695		2006-12-28	2196.86	2223.52	2117.23	2142.12		2006-12-28	1075.98	1118.72	1055.63	1085.1		2006-12-28	1400.55	1440.26	1367.06	1393.15		2006-12-28	1366.06	1384.93	1319.61	1336.38		2006-12-28	1190.51	1209.28	1151.93	1174.96		2006-12-28	1564.1	1587.73	1505.2	1542.3		2006-12-28	1074.15
2006-12-29	1799.4	1842.99	1783.59	1809.48		2006-12-29	945.958	973.672	934.692	953.969		2006-12-29	2152.82	2221.84	2138.55	2188.4		2006-12-29	1092.7	1117.28	1077.2	1099.02		2006-12-29	1400.35	1468.44	1393.94	1448.59		2006-12-29	1334.91	1373.28	1326.54	1349.7		2006-12-29	1177.34	1215.22	1171.64	1196.1		2006-12-29	1544.26	1612.93	1532.29	1591.49		2006-12-29	1054.3
2007-01-04	1828.85	1916.29	1810.93	1892.82		2007-01-04	973.163	1013.14	961.218	974.295		2007-01-04	2177.72	2226.79	2124.63	2157.4		2007-01-04	1109.61	1148.62	1089.94	1104.68		2007-01-04	1465.77	1579.1	1459.77	1528.2		2007-01-04	1359.75	1397.76	1339.84	1361.87		2007-01-04	1209.63	1239.78	1180.64	1193.38		2007-01-04	1614.24	1657.91	1564.1	1603.83		2007-01-04	1082.9
2007-01-05	1888.58	1995.04	1852.77	1883.27		2007-01-05	974.085	1045.93	965.203	1040.7		2007-01-05	2149.42	2224.77	2113.9	2205.4		2007-01-05	1097.57	1176.11	1082.94	1164		2007-01-05	1522.63	1615.26	1484.09	1535.83		2007-01-05	1358.19	1419.53	1339.33	1408.49		2007-01-05	1190.1	1245.3	1176.39	1237.04		2007-01-05	1599.37	1668.44	1553.52	1610.77		2007-01-05	1075.63
2007-01-08	1874.51	1961.69	1861.69	1928.42		2007-01-08	1049.68	1084.21	1036.54	1060.94		2007-01-08	2186.28	2311.02	2168.5	2294.05		2007-01-08	1176.29	1237.54	1169.34	1208.99		2007-01-08	1534.53	1584.64	1490.1	1553.11		2007-01-08	1409.77	1469.94	1393.58	1453.96		2007-01-08	1239.18	1290.65	1226.59	1278.73		2007-01-08	1602.34	1707.99	1592.18	1698.05		2007-01-08	1111.63
2007-01-09	1934.5	2058.51	1913.53	2049.72		2007-01-09	1066.59	1086.18	1044.6	1075.73		2007-01-09	2301	2402.78	2267.71	2363.31		2007-01-09	1215.57	1241.54	1194.45	1225.28		2007-01-09	1560.52	1672.71	1549.06	1662.07		2007-01-09	1460.9	1517.81	1440.26	1495.03		2007-01-09	1285.03	1314.95	1266.63	1298.58		2007-01-09	1711.66	1747.13	1663.85	1710.61		2007-01-09	1162.66
2007-01-10	2053.01	2089.62	1990.3	2047.5		2007-01-10	1076.6	1119.61	1050.56	1105.26		2007-01-10	2361.25	2513.52	2340.33	2481.52		2007-01-10	1226.42	1269.44	1200.57	1256.61		2007-01-10	1674.73	1726.03	1633.37	1688.56		2007-01-10	1497.79	1542.26	1470.93	1531.66		2007-01-10	1299.75	1332.56	1272.53	1325.47		2007-01-10	1724.14	1789.02	1692.5	1758.33		2007-01-10	1170.07
2007-01-11	2033.34	2059.41	1958.99	1990.97		2007-01-11	1104.71	1139.35	1080.49	1091.44		2007-01-11	2501.82	2550.65	2402.77	2426.49		2007-01-11	1256.47	1288.83	1218.76	1240.24		2007-01-11	1694.76	1714.74	1636.96	1650.77		2007-01-11	1533.59	1598.25	1505.45	1542.04		2007-01-11	1328.31	1385.45	1308.85	1334.22		2007-01-11	1770.53	1816.02	1700.54	1738.63		2007-01-11	1200.96
2007-01-12	1973.83	1994.83	1867.83	1899.04		2007-01-12	1078.94	1096.51	1008.5	1015.77		2007-01-12	2410.49	2490.53	2319	2341.05		2007-01-12	1230.6	1248.23	1162.84	1171.14		2007-01-12	1634.15	1678.01	1554.77	1588.61		2007-01-12	1532.33	1571.19	1470.13	1487.78		2007-01-12	1326.94	1367.04	1270.4	1286.8		2007-01-12	1724.14	1758.82	1633	1645.44		2007-01-12	1185.38
2007-01-15	1876.78	1979.67	1862.45	1968.28		2007-01-15	1012.76	1063.45	998.392	1058.8		2007-01-15	2340.81	2453.4	2319.49	2441.73		2007-01-15	1166.12	1226.39	1159.04	1220.84		2007-01-15	1579.96	1673.04	1561.31	1661.09		2007-01-15	1484.32	1583.76	1475.01	1574.71		2007-01-15	1282.78	1358.07	1273.67	1350.78		2007-01-15	1639.44	1721.57	1631.79	1716.22		2007-01-15	1152.38
2007-01-16	1975.43	1995.3	1898.73	1967.44		2007-01-16	1064.42	1074.15	1032.25	1058.05		2007-01-16	2464.74	2566.63	2434.94	2528.72		2007-01-16	1230.1	1252.23	1192.64	1236.23		2007-01-16	1682.57	1721.71	1637.09	1680.71		2007-01-16	1587	1649.6	1565.08	1629.2		2007-01-16	1357.96	1416.8	1335.75	1407.89		2007-01-16	1755.94	1797.02	1729.43	1772.65		2007-01-16	1218.67
2007-01-17	1964.61	1996.67	1907.54	1929.81		2007-01-17	1058.82	1095.83	1029.41	1050.54		2007-01-17	2533.34	2581.43	2387.77	2451.44		2007-01-17	1245.22	1292.79	1210.13	1247.17		2007-01-17	1707.74	1795.41	1627.37	1715.43		2007-01-17	1637.18	1703.48	1581.3	1634.47		2007-01-17	1417.61	1451.91	1341.39	1378.1		2007-01-17	1806.87	1869.02	1714.84	1778.72		2007-01-17	1237.3
2007-01-18	1921.14	1956.07	1865.28	1926.62		2007-01-18	1056	1090.29	1030.3	1078.05		2007-01-18	2463.62	2565.87	2421.08	2538.52		2007-01-18	1244.51	1280.75	1203.98	1250.45		2007-01-18	1721.47	1745.63	1601.97	1677.06		2007-01-18	1631.44	1712.65	1602.47	1680.14		2007-01-18	1373.3	1417.72	1334.78	1400.41		2007-01-18	1766.23	1847.79	1713.01	1819.22		2007-01-18	1231.19
2007-01-19	1921.65	2003.53	1911.92	1976.06		2007-01-19	1093.9	1127.06	1086.15	1115.41		2007-01-19	2551.39	2695.84	2535.49	2653.24		2007-01-19	1255.11	1314.98	1246.1	1302.04		2007-01-19	1673.06	1714.23	1636.45	1686.71		2007-01-19	1684.25	1766.25	1664.57	1728.52		2007-01-19	1406.67	1468.51	1396.43	1455.55		2007-01-19	1827.3	1896.97	1803.58	1866.62		2007-01-19	1258.41
2007-01-22	1990.41	2013.08	1973.73	2008.04		2007-01-22	1134.17	1184.34	1129.93	1173.03		2007-01-22	2701.91	2795.77	2654.57	2770.39		2007-01-22	1316.82	1355.52	1302.58	1346.6		2007-01-22	1698.96	1778.2	1693.64	1768.47		2007-01-22	1749.11	1836.52	1731.84	1816.48		2007-01-22	1469.13	1528.32	1456.92	1514.1		2007-01-22	1879.3	1956.93	1854.81	1937.65		2007-01-22	1340.69
2007-01-23	2068.79	2087.03	1978.85	2030.52		2007-01-23	1190.81	1214.59	1137.24	1183.33		2007-01-23	2777.95	2905.92	2650.34	2855.16		2007-01-23	1356.62	1370.93	1292.22	1341.46		2007-01-23	1794.06	1878.74	1759.4	1868.17		2007-01-23	1826.36	1864.06	1737.11	1820.57		2007-01-23	1518.15	1554.08	1447.95	1521.64		2007-01-23	1948.72	2019.55	1889.22	1996.82		2007-01-23	1385.81
2007-01-24	2055.06	2147.24	2033.15	2125.13		2007-01-24	1184.23	1197.58	1155.63	1174.21		2007-01-24	2867.28	2938.21	2788.58	2831.73		2007-01-24	1341.14	1397.14	1321.07	1376.16		2007-01-24	1879.62	1956.43	1856.41	1902.6		2007-01-24	1824.81	1869.12	1774.59	1828.69		2007-01-24	1523.62	1578.88	1497.91	1543.48		2007-01-24	2000.61	2044.94	1948.35	2004.42		2007-01-24	1372.79
2007-01-25	2114.4	2154.57	2021.19	2049.35		2007-01-25	1167.25	1178.52	1109.54	1118.09		2007-01-25	2807.25	2838.33	2655.98	2681.47		2007-01-25	1367.43	1400.32	1310.36	1334.26		2007-01-25	1869.18	1904.06	1791.17	1802.82		2007-01-25	1819.44	1837.47	1731.36	1754.7		2007-01-25	1529.21	1558.85	1450.35	1480.17		2007-01-25	1990.62	2041.19	1890.17	1941.73		2007-01-25	1373.32
2007-01-26	2014.88	2083.2	1960.36	2061.09		2007-01-26	1104.18	1153.63	1061.43	1141.8		2007-01-26	2659.12	2825.22	2599.43	2799.41		2007-01-26	1314.57	1378.51	1270.27	1360.52		2007-01-26	1772.22	1867.92	1725.35	1848.89		2007-01-26	1710.95	1807.15	1645.63	1771.53		2007-01-26	1455.96	1497.28	1384.21	1473.05		2007-01-26	1900.36	1972.85	1805.94	1934.34		2007-01-26	1290.14
2007-01-29	2070.82	2106.94	2023.14	2076.28		2007-01-29	1154.31	1190.64	1141.29	1176.14		2007-01-29	2842.99	2992.22	2798.37	2966.67		2007-01-29	1370.69	1419.82	1354.84	1404.5		2007-01-29	1863.06	1947.17	1852.13	1929.56		2007-01-29	1785.62	1864.66	1767.25	1835.07		2007-01-29	1481	1546.57	1471.75	1534.45		2007-01-29	1957.93	2012.48	1905.5	1975.87		2007-01-29	1320.57
2007-01-30	2089.3	2178.56	2067.18	2140.87		2007-01-30	1183.43	1236.22	1170.67	1211.07		2007-01-30	2959.83	3005.36	2866.75	2912.08		2007-01-30	1411.29	1435.4	1368.59	1386.83		2007-01-30	1940.99	1993.18	1900.75	1936.39		2007-01-30	1847.13	1915.42	1800.61	1850.18		2007-01-30	1548.78	1578.84	1494.41	1526.08		2007-01-30	1989.8	2021.33	1922.83	1958.94		2007-01-30	1358.66
2007-01-31	2137.35	2149.73	1978.73	1998.26		2007-01-31	1208.99	1218.2	1110.92	1124.16		2007-01-31	2896.58	2955.2	2694.72	2724.85		2007-01-31	1386.32	1435.36	1315.16	1334.61		2007-01-31	1929.85	1950.05	1766.36	1786.53		2007-01-31	1848.13	1883.06	1729.71	1756.86		2007-01-31	1524.78	1552.22	1440.73	1461.7		2007-01-31	1951.37	1977.18	1825.94	1840.94		2007-01-31	1348.82
2007-02-01	1967.37	2033.18	1931.74	1999.54		2007-02-01	1109.96	1179.49	1092.84	1157.05		2007-02-01	2704.25	2808.53	2639.61	2747.7		2007-02-01	1319.15	1365.14	1280.12	1335.99		2007-02-01	1752.29	1798.01	1673.12	1758.78		2007-02-01	1734.91	1809.15	1693.16	1770.02		2007-02-01	1446.79	1529.7	1421.78	1509.83		2007-02-01	1812.36	1890.27	1764.87	1849.39		2007-02-01	1286.25
2007-02-02	1999.52	2019.33	1895.7	1911.32		2007-02-02	1159.64	1184.33	1115.01	1131.04		2007-02-02	2755.72	2786.25	2597.53	2618.78		2007-02-02	1339.1	1361.74	1287.04	1300.5		2007-02-02	1755.15	1772.26	1656.2	1673.75		2007-02-02	1774.76	1819.54	1700.59	1727		2007-02-02	1525.15	1559.71	1462.55	1483.97		2007-02-02	1857.92	1909.45	1799.86	1835.9		2007-02-02	1327.61
2007-02-05	1896.13	1917.94	1845.91	1888.11		2007-02-05	1132.89	1170.51	1124.84	1149.55		2007-02-05	2593.12	2649.02	2534.51	2584.39		2007-02-05	1295.6	1326.27	1275.87	1303.09		2007-02-05	1655.19	1692.7	1597.37	1623.29		2007-02-05	1716.45	1776.42	1675.96	1731.29		2007-02-05	1476.6	1516.34	1451.36	1475.96		2007-02-05	1837.57	1898.9	1803.02	1857.14		2007-02-05	1285.1
2007-02-06	1874.38	1893.81	1779.89	1871.07		2007-02-06	1155	1174.95	1122.06	1157.37		2007-02-06	2589.19	2682.49	2548.19	2666.95		2007-02-06	1312.53	1343.39	1273.22	1326.54		2007-02-06	1626.48	1651.67	1505.86	1623.53		2007-02-06	1734.87	1782.38	1683.44	1749.97		2007-02-06	1469.45	1528.68	1427.47	1509.35		2007-02-06	1858.05	1913.02	1809.52	1885.05		2007-02-06	1306.11
2007-02-07	1873.29	1934.29	1846.1	1896.5		2007-02-07	1162.78	1180.78	1143.12	1166.4		2007-02-07	2702.2	2796.91	2663.78	2728.66		2007-02-07	1334.77	1382.07	1316.82	1355.25		2007-02-07	1637.37	1710.1	1621.77	1676.98		2007-02-07	1757.54	1811.7	1727.36	1778.25		2007-02-07	1517.47	1565.33	1484.35	1534.51		2007-02-07	1897.61	1935.18	1852.22	1894.9		2007-02-07	1331.29
2007-02-08	1895.83	1927.45	1848.78	1901.36		2007-02-08	1169.19	1204.86	1148.49	1193.18		2007-02-08	2745.31	2844.96	2713.85	2811.92		2007-02-08	1355.28	1429.84	1342.96	1411.04		2007-02-08	1686.41	1717.57	1629.64	1689.38		2007-02-08	1782.77	1846.93	1757.43	1821.85		2007-02-08	1536.17	1602.41	1516.89	1574.98		2007-02-08	1893.17	1940.28	1849.85	1906.15		2007-02-08	1350.45
2007-02-09	1898.81	1917.15	1845.64	1865.08		2007-02-09	1194.04	1209.64	1162.81	1180.2		2007-02-09	2823.72	2878.3	2763.75	2825.62		2007-02-09	1420.98	1478.05	1385.28	1456.14		2007-02-09	1691.31	1700.98	1612.77	1647.92		2007-02-09	1824.66	1867.58	1783.94	1821.95		2007-02-09	1573.72	1609.54	1537.6	1576.48		2007-02-09	1913.92	1956.81	1864.56	1912.12		2007-02-09	1366.1
2007-02-12	1868.01	1951.66	1853.14	1940.56		2007-02-12	1181.05	1212.83	1170.31	1203.54		2007-02-12	2853.39	2952.36	2821.16	2904.69		2007-02-12	1455.23	1490.94	1434.74	1472.39		2007-02-12	1650.58	1735.7	1634.39	1728.48		2007-02-12	1822.39	1902.62	1802.6	1883.65		2007-02-12	1579.27	1630.47	1564	1610.65		2007-02-12	1917.23	1993.59	1903.92	1970.52		2007-02-12	1367.48
2007-02-13	1955.31	1999.13	1936.02	1967.29		2007-02-13	1209.68	1246.63	1199.66	1236.9		2007-02-13	2923.99	3019.77	2886.08	2967.92		2007-02-13	1476.73	1517.19	1450.6	1486.74		2007-02-13	1735.27	1771.86	1710.93	1743.29		2007-02-13	1889.73	1947.09	1861.39	1919.93		2007-02-13	1615.31	1645.24	1587.81	1625.56		2007-02-13	1983.26	2034.87	1962.23	2016.95		2007-02-13	1426.69
2007-02-14	1974.47	2073.19	1947.7	2041.75		2007-02-14	1243.25	1282.7	1228.87	1264.04		2007-02-14	2986.92	3099.92	2958.86	3046.35		2007-02-14	1492.37	1555.99	1483.24	1531.37		2007-02-14	1746.92	1791.44	1723.62	1777.1		2007-02-14	1927.99	2010.91	1902.33	1982.41		2007-02-14	1632.1	1681.86	1614.74	1659.15		2007-02-14	2035.61	2095.86	2002.58	2057.89		2007-02-14	1442.67
2007-02-15	2054.53	2111.12	2044.34	2090.36		2007-02-15	1270.53	1294.95	1252.07	1282.42		2007-02-15	3084.54	3203.95	3052.86	3173.37		2007-02-15	1541.55	1586.02	1513.96	1567.68		2007-02-15	1789.31	1870.29	1784.71	1850.31		2007-02-15	1994.82	2053.55	1962.23	2023.93		2007-02-15	1670.68	1724.69	1653.38	1708.96		2007-02-15	2068.19	2148.09	2048.23	2131.38		2007-02-15	1480.26
2007-02-16	2107.31	2154.43	2061.41	2095.2		2007-02-16	1290.02	1316.03	1261.86	1282		2007-02-16	3210.92	3317.43	3144.97	3216.36		2007-02-16	1579.79	1618.52	1547.26	1569.25		2007-02-16	1877.18	1923.61	1835.43	1879.96		2007-02-16	2035.35	2096.77	1994.76	2040.33		2007-02-16	1718.97	1781.68	1696.46	1730.23		2007-02-16	2149.93	2210.9	2104.92	2148.56		2007-02-16	1519.58
2007-02-26	2110.13	2193.53	2083.82	2180.87		2007-02-26	1288.74	1370.79	1276.71	1361.79		2007-02-26	3292.79	3452.89	3254.23	3422.31		2007-02-26	1578.61	1653.08	1547.55	1637.6		2007-02-26	1901.15	2028.49	1888.86	2008.37		2007-02-26	2055.31	2135.89	2010.7	2108.25		2007-02-26	1744.69	1819.83	1714.35	1801.47		2007-02-26	2160.98	2250.76	2109.9	2233.59		2007-02-26	1533.55
2007-02-27	2195.28	2213.02	1990.69	1993.11		2007-02-27	1372.49	1406.7	1228.56	1231.11		2007-02-27	3453.88	3546.43	3109.84	3123.94		2007-02-27	1649.81	1698.19	1479.66	1484.65		2007-02-27	2026.65	2069.52	1824.61	1826.93		2007-02-27	2116.75	2154.24	1909.21	1912.02		2007-02-27	1812.27	1842.97	1634.13	1644.28		2007-02-27	2248.87	2313.76	2040.25	2049.22		2007-02-27	1585.1
2007-02-28	1953.19	2059.25	1933.05	2045.02		2007-02-28	1226.75	1319.5	1222.07	1310.03		2007-02-28	3080.85	3347.46	3043.76	3323.43		2007-02-28	1470.72	1594.77	1460.73	1580.51		2007-02-28	1781.7	1945.13	1762.02	1920.65		2007-02-28	1873.72	2013.73	1844.16	1989.14		2007-02-28	1641.5	1734.71	1620.57	1723.04		2007-02-28	2027.3	2182.5	1996.85	2165.35		2007-02-28	1403.63
2007-03-01	2048.56	2073.82	1955.12	1999.1		2007-03-01	1317.06	1338.64	1251.12	1282.49		2007-03-01	3350.41	3382.69	3118.46	3196.93		2007-03-01	1591.96	1607.77	1501.04	1538.46		2007-03-01	1943.96	1959.77	1827	1874.27		2007-03-01	1999.81	2037.73	1886.66	1948.48		2007-03-01	1737.01	1747.47	1631.26	1659.33		2007-03-01	2165.31	2188.61	2044.03	2093.3		2007-03-01	1501.48
2007-03-02	2003.29	2041.22	1981.34	2018.91		2007-03-02	1277.22	1305.3	1259.32	1282.43		2007-03-02	3182.83	3299.81	3111.29	3215.86		2007-03-02	1536.49	1597.31	1521.72	1568.93		2007-03-02	1865.23	1909.93	1819.83	1870.28		2007-03-02	1942.81	2020.09	1923.04	1981.31		2007-03-02	1657.48	1710.46	1633.09	1677.98		2007-03-02	2081.13	2168.98	2056.26	2128.72		2007-03-02	1448.76
2007-03-05	2018.49	2044.65	1924.14	1976.92		2007-03-05	1282.38	1303.94	1213.54	1252.66		2007-03-05	3198.5	3280.66	3048.36	3172.17		2007-03-05	1569.7	1600.82	1489.72	1545.65		2007-03-05	1862.16	1874.93	1734.98	1794.83		2007-03-05	1982.71	2040.65	1898.72	1979.64		2007-03-05	1676.89	1721.26	1605.49	1675.33		2007-03-05	2131.75	2190.86	2024.39	2114.73		2007-03-05	1476.78
2007-03-06	1972.4	2028.71	1937.92	2001.63		2007-03-06	1244.32	1265.46	1220.43	1252.62		2007-03-06	3152.81	3234.77	3095	3189.07		2007-03-06	1537.56	1580.66	1508.64	1555.7		2007-03-06	1788.61	1845.7	1761.01	1820.67		2007-03-06	1972.37	2023.63	1935.87	1995.12		2007-03-06	1667.97	1701.32	1630.52	1680.82		2007-03-06	2103.12	2158.42	2058.62	2128.76		2007-03-06	1462.32
2007-03-07	2014.17	2068.22	2006.21	2045.69		2007-03-07	1257	1291.66	1251.6	1280.45		2007-03-07	3229.75	3338.91	3201.44	3306.91		2007-03-07	1562.25	1608.85	1553.24	1593.39		2007-03-07	1838	1893.74	1827.89	1874.01		2007-03-07	2005.92	2069.59	1988.01	2047.88		2007-03-07	1687.54	1740.2	1674.65	1726.49		2007-03-07	2140.37	2217.51	2119.69	2200.43		2007-03-07	1483.25
2007-03-08	2052.74	2081.22	2023.37	2072.6		2007-03-08	1284.15	1305.07	1263.68	1295.8		2007-03-08	3333.87	3462.56	3295.87	3427.09		2007-03-08	1600.47	1644.11	1579.1	1623.93		2007-03-08	1881.48	1918.07	1843.97	1891.18		2007-03-08	2059.11	2123.46	2027.32	2102.73		2007-03-08	1733.58	1766.18	1699.98	1751.29		2007-03-08	2204.62	2285.54	2171.4	2260.4		2007-03-08	1530.2
2007-03-09	2078.5	2102.75	2032.11	2060.28		2007-03-09	1298.16	1307.73	1263.53	1277.82		2007-03-09	3480.82	3558.65	3367.72	3449.26		2007-03-09	1624.78	1645.87	1577.36	1602.41		2007-03-09	1901.75	1955.02	1880.92	1919.43		2007-03-09	2106.14	2145.83	2040.96	2095.65		2007-03-09	1755.25	1780.64	1707.36	1737.15		2007-03-09	2270.1	2309.8	2200.9	2255.12		2007-03-09	1566.66
2007-03-12	2067.61	2102.81	2017.07	2079.55		2007-03-12	1279.87	1325.98	1267.31	1316.27		2007-03-12	3448.84	3486.6	3310.62	3412.74		2007-03-12	1603.04	1635.67	1567.55	1618.03		2007-03-12	1926.49	1965	1883.07	1950.28		2007-03-12	2096.21	2160.92	2045.22	2129.72		2007-03-12	1736.92	1802.42	1712.49	1786.43		2007-03-12	2251.27	2319.26	2206.64	2299.95		2007-03-12	1583.02
2007-03-13	2084.64	2129.15	2055.4	2105.48		2007-03-13	1319.03	1352.04	1299.64	1338.45		2007-03-13	3422.94	3484.55	3369.77	3426.92		2007-03-13	1620.26	1686.46	1599.34	1666.56		2007-03-13	1956.99	1992.92	1922.96	1960.94		2007-03-13	2130.73	2202.76	2100.45	2165		2007-03-13	1789.21	1837.14	1763.95	1817.61		2007-03-13	2303.14	2403.2	2278.5	2361.7		2007-03-13	1601.07
2007-03-14	2087.86	2119.62	2036.98	2089.4		2007-03-14	1323.61	1334.74	1273.43	1304.31		2007-03-14	3375.88	3431.3	3262.99	3356.73		2007-03-14	1648.83	1680.04	1586.45	1639.76		2007-03-14	1939.9	1951.5	1867.29	1901.41		2007-03-14	2151.38	2205.04	2061.18	2153.36		2007-03-14	1801.91	1831.78	1729.75	1792.99		2007-03-14	2338.53	2415.37	2235.34	2350.82		2007-03-14	1622.45
2007-03-15	2095.55	2136.71	2084.51	2121.26		2007-03-15	1302.48	1337.34	1296.54	1319.04		2007-03-15	3356.8	3461.53	3337.54	3419.82		2007-03-15	1637.58	1701.45	1626.39	1677.33		2007-03-15	1899.3	1962.39	1884.88	1945.42		2007-03-15	2149.13	2217.59	2124.22	2179.78		2007-03-15	1795.65	1872.53	1784.72	1841.7		2007-03-15	2345.88	2424.79	2317.84	2382.64		2007-03-15	1629.07
2007-03-16	2130.74	2159.75	2069.97	2097.21		2007-03-16	1321.89	1339.95	1277.86	1298.67		2007-03-16	3459.92	3523.11	3332.1	3387.73		2007-03-16	1683.7	1711.81	1615.51	1646.22		2007-03-16	1950.99	1967.72	1866.76	1895.5		2007-03-16	2185.63	2237.34	2102.02	2150.32		2007-03-16	1852.6	1907.36	1789.65	1841.92		2007-03-16	2396.88	2451.1	2304.83	2350.62		2007-03-16	1658.65
2007-03-19	2042.7	2165.28	2022.56	2139.74		2007-03-19	1253.99	1313.73	1242.31	1296.59		2007-03-19	3290.97	3503.44	3251.18	3443.9		2007-03-19	1594.94	1699.81	1576.6	1671.34		2007-03-19	1831.09	1946.79	1812.88	1923.65		2007-03-19	2083.35	2203.14	2062.52	2170.91		2007-03-19	1775.33	1892.41	1757.83	1861.43		2007-03-19	2271.05	2436.82	2233.96	2402.05		2007-03-19	1578.82
2007-03-20	2148.18	2182.74	2109.41	2150.72		2007-03-20	1298.75	1330.09	1283.57	1321.26		2007-03-20	3461.18	3561.43	3417.63	3512.44		2007-03-20	1677.57	1723.04	1651.47	1705.87		2007-03-20	1926.7	1953.86	1882.5	1925.03		2007-03-20	2179.89	2247.5	2145.46	2210.55		2007-03-20	1870.84	1932.05	1850.26	1907.83		2007-03-20	2410.67	2475.28	2363.16	2439.13		2007-03-20	1674.56
2007-03-21	2158.82	2200.47	2142.3	2180.14		2007-03-21	1329.21	1341.02	1305.3	1324.13		2007-03-21	3541.46	3594.95	3477.66	3536.17		2007-03-21	1710.8	1746.37	1681.69	1723.61		2007-03-21	1934.45	1986.95	1901.7	1933.33		2007-03-21	2219.8	2272.66	2184.25	2243.28		2007-03-21	1917.72	1968.62	1881.36	1936.7		2007-03-21	2457.53	2510.57	2397.51	2477.63		2007-03-21	1714.54
2007-03-22	2201.4	2282.42	2181.03	2239.08		2007-03-22	1331.06	1368.47	1318.18	1338.88		2007-03-22	3565.02	3634.32	3474.91	3535.01		2007-03-22	1731.78	1781.31	1709.99	1736.53		2007-03-22	1944.47	2016.65	1928.85	1978.3		2007-03-22	2256.46	2338.97	2223.11	2270.68		2007-03-22	1941.15	1996.94	1915.18	1944.57		2007-03-22	2487.13	2552.4	2438.71	2477.13		2007-03-22	1739.12
2007-03-23	2245.26	2287.71	2205.31	2252.94		2007-03-23	1338.57	1366.3	1314.02	1356.28		2007-03-23	3545.43	3680.44	3470.92	3634.93		2007-03-23	1733.19	1780.82	1700.75	1761.94		2007-03-23	1985.12	2033.05	1944.05	2008.57		2007-03-23	2265.7	2333.81	2212.88	2300.78		2007-03-23	1946.1	2020.65	1909.75	1992.82		2007-03-23	2479.82	2520.22	2403.46	2481.9		2007-03-23	1735.55
2007-03-26	2273.68	2314.08	2237.57	2285.57		2007-03-26	1359.67	1401.49	1351.19	1392.19		2007-03-26	3663.28	3725.14	3594.32	3674.25		2007-03-26	1771.79	1827.55	1757.54	1812.36		2007-03-26	2021.6	2061.94	2008.63	2051.27		2007-03-26	2310.16	2383.93	2275.75	2355.25		2007-03-26	1997.75	2061.69	1983.26	2034.41		2007-03-26	2498.33	2580.64	2461.1	2551.31		2007-03-26	1757.36
2007-03-27	2287.42	2337.51	2258.15	2315.95		2007-03-27	1396.69	1412.85	1372.44	1393.01		2007-03-27	3693.63	3795.75	3655.01	3736.94		2007-03-27	1820.55	1857.57	1788.75	1831.66		2007-03-27	2059.06	2082.7	2015.95	2038.59		2007-03-27	2358.68	2420.92	2314.03	2385.36		2007-03-27	2048.56	2092.59	2024.81	2071.07		2007-03-27	2556.15	2633.8	2519.92	2583.99		2007-03-27	1800.31
2007-03-28	2316.38	2366.38	2231	2318.13		2007-03-28	1392.7	1407.2	1322.39	1376.09		2007-03-28	3735.23	3805.61	3541.08	3701.05		2007-03-28	1831.83	1868.67	1735.39	1832.65		2007-03-28	2044.61	2102.84	1972.72	2080.11		2007-03-28	2382.19	2419.67	2234.53	2344.48		2007-03-28	2089.33	2135.89	1979.55	2082.01		2007-03-28	2589.51	2634.05	2434.5	2560.33		2007-03-28	1836.91
2007-03-29	2323.29	2390.71	2263.54	2304.2		2007-03-29	1374.72	1386	1326.83	1335.28		2007-03-29	3706.61	3777.75	3591.83	3639.09		2007-03-29	1834.18	1860.81	1756.8	1779.97		2007-03-29	2089.45	2130.69	2030.06	2049.61		2007-03-29	2343.07	2380.94	2244.33	2261.89		2007-03-29	2085.52	2099.25	1996.09	2004.59		2007-03-29	2554.66	2600.54	2463.38	2488.22		2007-03-29	1822.18
2007-03-30	2296.37	2348.82	2252.64	2292.76		2007-03-30	1330.57	1361.04	1320.04	1347.93		2007-03-30	3612.88	3703.31	3565.44	3644.6		2007-03-30	1774.09	1823.41	1747.05	1790.19		2007-03-30	2044.11	2127.5	2019.27	2099.78		2007-03-30	2249.73	2321.08	2216.13	2281.24		2007-03-30	1999.94	2054.75	1981.79	2030.12		2007-03-30	2475.16	2560.14	2434.6	2511.28		2007-03-30	1746.71
2007-04-02	2303.54	2348.29	2274.51	2333.76		2007-04-02	1353.84	1381.24	1341.63	1376		2007-04-02	3660.43	3731.66	3608.84	3688.49		2007-04-02	1801.17	1841.92	1776.91	1827.91		2007-04-02	2128.07	2230.14	2118.79	2212.65		2007-04-02	2289.81	2355.61	2258.52	2333.33		2007-04-02	2033.98	2090.78	2000.65	2066.95		2007-04-02	2520.87	2597.43	2494.48	2574.25		2007-04-02	1800.43
2007-04-03	2341.28	2406.63	2320.86	2379.74		2007-04-03	1383.69	1418.36	1376.33	1412.28		2007-04-03	3698.98	3802.07	3647.26	3772.72		2007-04-03	1842.22	1883.1	1815.12	1860.47		2007-04-03	2237.64	2289.56	2199.22	2224.69		2007-04-03	2342.27	2397.67	2308.49	2370.36		2007-04-03	2077.86	2136.66	2045.77	2117.75		2007-04-03	2580.28	2637.48	2545.2	2598.62		2007-04-03	1830.04
2007-04-04	2386.46	2426.68	2343.01	2389.65		2007-04-04	1417.37	1438.28	1390.34	1415.53		2007-04-04	3790.4	3847.28	3715.76	3770.99		2007-04-04	1865.62	1896.11	1831.37	1860.97		2007-04-04	2227.78	2269.38	2179.03	2229.03		2007-04-04	2381.47	2450.8	2341.38	2411.62		2007-04-04	2125.71	2177.94	2095.88	2138.82		2007-04-04	2601.66	2663.15	2549.85	2622.91		2007-04-04	1838.91
2007-04-05	2388.27	2428.44	2345.96	2398.49		2007-04-05	1414.86	1444.02	1401.38	1431.21		2007-04-05	3787.31	3855.82	3725.54	3815.84		2007-04-05	1859.35	1914.54	1836.44	1899.02		2007-04-05	2226.29	2271.37	2198.66	2256.97		2007-04-05	2410.2	2475.56	2373.94	2444.99		2007-04-05	2133.04	2192.05	2103.95	2160.99		2007-04-05	2619.08	2744.12	2590.26	2715.43		2007-04-05	1863.13
2007-04-06	2379.84	2430.47	2352.22	2401.6		2007-04-06	1419.91	1505.27	1410.13	1488.54		2007-04-06	3792.65	3995.79	3765.36	3935.66		2007-04-06	1889.8	1967.87	1870.79	1937.62		2007-04-06	2239.21	2289.28	2215.36	2254.36		2007-04-06	2430.41	2512.44	2406.12	2475.87		2007-04-06	2152.04	2224.7	2130.36	2191.81		2007-04-06	2703.48	2812.62	2669.3	2762.5		2007-04-06	1869.6
2007-04-09	2418.03	2487.16	2394.01	2452.7		2007-04-09	1507.32	1547.2	1490.79	1517.37		2007-04-09	3990.89	4145.44	3966.58	4072.55		2007-04-09	1945.78	2012.16	1927.9	1973.41		2007-04-09	2264.72	2365.66	2255.7	2337.21		2007-04-09	2488.05	2564.37	2451.59	2510		2007-04-09	2220.62	2313.71	2204.86	2281.39		2007-04-09	2791.09	2880.11	2743.6	2820.07		2007-04-09	1913.97
2007-04-10	2458.29	2516.94	2412.94	2466.34		2007-04-10	1509.67	1555.59	1475.17	1536.41		2007-04-10	4095.85	4358.03	4003.13	4324.85		2007-04-10	1975.8	2015.99	1902.21	1985.67		2007-04-10	2359.22	2465.81	2333.15	2435.36		2007-04-10	2524.12	2572.79	2429.41	2528.93		2007-04-10	2328.28	2386.26	2271.22	2355.79		2007-04-10	2839.24	2948.26	2765.6	2905.87		2007-04-10	1933.79
2007-04-11	2477.25	2567.36	2431.79	2543.78		2007-04-11	1542.29	1556.51	1499.12	1530.03		2007-04-11	4377.45	4599.01	4294.77	4444.37		2007-04-11	1987.35	2026.97	1947.64	1996.12		2007-04-11	2455.18	2541	2398.7	2462.56		2007-04-11	2531.87	2613.62	2479.22	2578.74		2007-04-11	2397.39	2465.97	2349.18	2436.43		2007-04-11	2913.1	2976.29	2830.68	2902.93		2007-04-11	1944.16
2007-04-12	2547.69	2613.45	2522.67	2582.42		2007-04-12	1531.15	1600.08	1521.66	1579.25		2007-04-12	4477.48	4650.65	4404.92	4571.58		2007-04-12	1998.37	2083.27	1980.08	2062.89		2007-04-12	2457.54	2484.37	2407.63	2460.6		2007-04-12	2581.41	2686.32	2545.35	2650.81		2007-04-12	2469.45	2528.45	2432.8	2499.34		2007-04-12	2904.16	2991.42	2870.02	2952.59		2007-04-12	1972.64
2007-04-13	2591.26	2685.26	2561.11	2624.84		2007-04-13	1580.19	1615.07	1541.91	1563.34		2007-04-13	4586.02	4635.57	4369.73	4446.66		2007-04-13	2068.43	2143.12	2024.64	2054.36		2007-04-13	2465.29	2488.79	2384.84	2404.56		2007-04-13	2652.94	2739.96	2588.53	2643.28		2007-04-13	2536.79	2603.17	2473.59	2517.96		2007-04-13	2992.2	3086.3	2867.4	2974.5		2007-04-13	2011.2
2007-04-16	2630.24	2684.05	2598.81	2652.29		2007-04-16	1567.8	1637.3	1562.15	1622.27		2007-04-16	4442.95	4619.58	4402.25	4574.75		2007-04-16	2068.44	2135.56	2050.73	2110.18		2007-04-16	2418.76	2488.52	2391.74	2469.27		2007-04-16	2642.13	2748.19	2618.22	2711.64		2007-04-16	2566.4	2660.84	2533.83	2640.08		2007-04-16	2988.16	3145.4	2975.14	3122.66		2007-04-16	2006.22
2007-04-17	2665.57	2716.68	2573.88	2669.39		2007-04-17	1635.48	1703.76	1613.6	1683.15		2007-04-17	4620.39	4851.59	4534.48	4784.18		2007-04-17	2120.68	2184.44	2055.62	2152.66		2007-04-17	2490.41	2538.55	2404.63	2499.97		2007-04-17	2734.25	2820.32	2652.37	2778.11		2007-04-17	2680.87	2759.58	2586.39	2727.18		2007-04-17	3164.39	3266.71	3092.43	3230.06		2007-04-17	2129.16
2007-04-18	2690.74	2734.3	2617.64	2680.71		2007-04-18	1691.63	1786.08	1661.95	1747.3		2007-04-18	4853.28	5040.31	4751.03	4898.04		2007-04-18	2160.46	2244.71	2122.95	2218.38		2007-04-18	2522.09	2587.41	2460.96	2561.21		2007-04-18	2791.29	2907.84	2742.39	2864.6		2007-04-18	2773.89	2858.18	2704.61	2817.89		2007-04-18	3242.03	3324.7	3191	3266.9		2007-04-18	2178.33
2007-04-19	2682.28	2690.77	2444.71	2543.18		2007-04-19	1744.84	1758.41	1586.55	1643.41		2007-04-19	4867.94	4924.58	4493.91	4616.1		2007-04-19	2212.73	2270.87	2048.3	2137.02		2007-04-19	2564.53	2584.74	2364.21	2452.97		2007-04-19	2847.93	2885.4	2622.18	2696.56		2007-04-19	2865.22	2897.34	2584.5	2679.59		2007-04-19	3273.65	3304.39	3057.73	3144.92		2007-04-19	2201.85
2007-04-20	2558.63	2671.93	2556.38	2647.05		2007-04-20	1656	1780.1	1655.29	1768.21		2007-04-20	4678.58	4897.34	4647.17	4855.14		2007-04-20	2155.22	2261.8	2151	2237.97		2007-04-20	2465.8	2609.06	2455.9	2577.36		2007-04-20	2708.84	2841.58	2703.29	2810.14		2007-04-20	2702.89	2870.27	2689.43	2807.55		2007-04-20	3212.78	3353.47	3203.64	3322.15		2007-04-20	2081.1
2007-04-23	2679.48	2743.73	2637.57	2723.95		2007-04-23	1819.03	1913.2	1794.37	1882.71		2007-04-23	4941.29	5088.76	4865.73	5023.15		2007-04-23	2277.77	2383.64	2259.48	2361.96		2007-04-23	2614.96	2754.1	2600.78	2725.95		2007-04-23	2855.29	2992.28	2818.11	2952.54		2007-04-23	2833.15	2966.91	2786.68	2923.72		2007-04-23	3429.36	3521.19	3397.09	3484.65		2007-04-23	2205.87
2007-04-24	2751.69	2800.35	2681.65	2729.77		2007-04-24	1897.61	1950.95	1843.16	1892.68		2007-04-24	5067.75	5163.32	4906.99	4988.33		2007-04-24	2382.2	2463.91	2329.82	2387.37		2007-04-24	2757.19	2868.56	2691.41	2801.27		2007-04-24	2977.81	3097.95	2908.06	3015.9		2007-04-24	2921.48	2991.27	2853.32	2918.04		2007-04-24	3587.92	3647.39	3435.86	3520.3		2007-04-24	2294.14
2007-04-25	2702.63	2745.16	2634.56	2699.85		2007-04-25	1878.8	1927.74	1805.25	1885.37		2007-04-25	4936.88	5017.19	4728.01	4892.32		2007-04-25	2385.15	2447.89	2290.3	2400.05		2007-04-25	2800.79	2835.08	2705.77	2778.47		2007-04-25	3005.11	3081.05	2905.57	3014.47		2007-04-25	2908.66	2989.59	2803.55	2915.42		2007-04-25	3500.35	3555.59	3362.16	3471.68		2007-04-25	2267.02
2007-04-26	2710.28	2793.29	2685.21	2755.75		2007-04-26	1894.42	1974.18	1874.15	1955.69		2007-04-26	4898.69	5011.27	4830.86	4908.27		2007-04-26	2407.53	2463.43	2364.8	2422.57		2007-04-26	2785.66	2831.09	2744.51	2788.74		2007-04-26	3022.57	3095.84	2959.81	3020.95		2007-04-26	2909.56	2964.63	2864.66	2914.84		2007-04-26	3478.49	3586.75	3410.73	3540.45		2007-04-26	2277.23
2007-04-27	2728.67	2767.52	2647.41	2684.44		2007-04-27	1963.14	1995.13	1893.01	1924.02		2007-04-27	4869.18	4960.79	4757.27	4838.73		2007-04-27	2434.56	2503.8	2386.75	2430.23		2007-04-27	2799.84	2821.82	2697.77	2723.61		2007-04-27	3019.66	3100.39	2931.7	3014.11		2007-04-27	2933.3	2979.89	2835.08	2905.65		2007-04-27	3541.47	3641.75	3441.37	3535.4		2007-04-27	2331.95
2007-04-30	2659.16	2754.46	2620.79	2709.35		2007-04-30	1913.91	1948.57	1866.05	1913.35		2007-04-30	4846.3	4973.17	4727.48	4873.38		2007-04-30	2434.7	2522.99	2379.05	2475.05		2007-04-30	2714.78	2764.9	2645.68	2711.54		2007-04-30	2995.66	3122.28	2940.84	3063.01		2007-04-30	2915.9	3010.9	2826.72	2954.01		2007-04-30	3506.5	3698.31	3456.44	3658.84		2007-04-30	2314.16
2007-05-08	2864.12	2916.16	2759.29	2840.23		2007-05-08	1951.4	2013.61	1908.73	1984.52		2007-05-08	5031.71	5165.38	4930.7	5062.53		2007-05-08	2541.23	2611.65	2502.62	2587.01		2007-05-08	2773.2	2839.45	2711.07	2804.23		2007-05-08	3132.4	3254.4	3080.35	3198.11		2007-05-08	3054.83	3153.47	2994.29	3124.72		2007-05-08	3774.33	3900.03	3704.51	3870.08		2007-05-08	2368.72
2007-05-09	2844.98	2912.69	2745.61	2867.47		2007-05-09	1984.4	2050.93	1897.05	1993.47		2007-05-09	5056.23	5110.3	4801	4976.46		2007-05-09	2626.17	2687.23	2475.8	2606.19		2007-05-09	2809.24	2887.04	2709.94	2832.23		2007-05-09	3208.41	3261.93	3004.33	3163.42		2007-05-09	3155.51	3227.07	2975.04	3105.3		2007-05-09	3895.41	3953.91	3631.96	3792.8		2007-05-09	2420.08
2007-05-10	2881.41	2999.3	2849.26	2942.77		2007-05-10	1997.32	2059.36	1950.53	2026.26		2007-05-10	4974.04	5143.77	4877.28	5052.54		2007-05-10	2604.48	2673.93	2552.25	2618.46		2007-05-10	2846.36	3039.73	2830.93	2983.88		2007-05-10	3165.09	3238.75	3083.1	3176.84		2007-05-10	3122.72	3165.4	3039.18	3100.37		2007-05-10	3774.27	3846.62	3652.66	3746.86		2007-05-10	2428.83
2007-05-11	2930.22	2996.23	2875.11	2954.82		2007-05-11	2012.87	2060.76	1953.46	2027.33		2007-05-11	4994.87	5059.38	4857.06	4958.67		2007-05-11	2598.81	2639.86	2525.71	2583.54		2007-05-11	2980.15	3031.22	2887.64	2965.35		2007-05-11	3158.06	3239.84	3073.35	3174.36		2007-05-11	3069.29	3128.08	2990.18	3074.07		2007-05-11	3711.34	3826.28	3613.43	3764.28		2007-05-11	2409.91
2007-05-14	2916.24	3036.4	2863.78	2979.8		2007-05-14	1984.06	2088.39	1959.17	2032.2		2007-05-14	4906.33	5025.27	4835.98	4945		2007-05-14	2543.82	2624.84	2502.83	2574.53		2007-05-14	2940.76	3095.2	2894.96	3022.4		2007-05-14	3122.66	3265.74	3082.28	3201.25		2007-05-14	3030.15	3148.27	2989.9	3084.74		2007-05-14	3723.87	3902.15	3673.91	3808.81		2007-05-14	2356.97
2007-05-15	2983.62	3036.23	2845.09	2869.54		2007-05-15	2033.51	2064.11	1931.47	1946.37		2007-05-15	4940.07	5047.98	4782.1	4826.96		2007-05-15	2582.23	2629.52	2443.29	2467.02		2007-05-15	3033.13	3063.52	2888.68	2923.15		2007-05-15	3207.45	3266.43	3069.38	3106.67		2007-05-15	3097.9	3158.81	3005	3039.97		2007-05-15	3814.41	3895.12	3617.52	3664.72		2007-05-15	2395.92
2007-05-16	2864.94	2993.87	2829.79	2979.65		2007-05-16	1947.01	2046.38	1921.22	2036.01		2007-05-16	4829.04	5000.23	4761.45	4959.84		2007-05-16	2458.13	2550.97	2397.48	2531.67		2007-05-16	2915.98	2986.02	2841.55	2962.4		2007-05-16	3088.79	3222.54	3025.61	3193.36		2007-05-16	3014.8	3152.16	2934.11	3120.84		2007-05-16	3635.75	3829.05	3551.35	3790.84		2007-05-16	2310.05
2007-05-17	3011.86	3071.61	2959.74	3025.8		2007-05-17	2057.76	2140.98	2032.12	2098.96		2007-05-17	4983.03	5158.61	4939.58	5065.55		2007-05-17	2551.95	2622.7	2524.43	2577.86		2007-05-17	2980.44	3079.76	2950.79	3046.04		2007-05-17	3205.64	3330.35	3175.94	3289.7		2007-05-17	3152.25	3259.5	3100.6	3199.3		2007-05-17	3816.36	3948	3787.4	3877.62		2007-05-17	2391.19
2007-05-18	3025.02	3074.49	2957.5	3005.26		2007-05-18	2096.88	2168.39	2064.61	2126.66		2007-05-18	5033.87	5094.83	4926.97	5006.95		2007-05-18	2587.78	2619.39	2538.9	2566.62		2007-05-18	3046.17	3129.07	3006.99	3061.28		2007-05-18	3298.24	3384.81	3232.18	3317.76		2007-05-18	3203.74	3274.82	3146.38	3204.9		2007-05-18	3866.93	3995.62	3806.11	3930.14		2007-05-18	2453.25
2007-05-21	2925.87	3069.97	2891.38	3024.41		2007-05-21	2054.53	2291.08	2039.11	2273.78		2007-05-21	4859.44	5191.56	4820.7	5117		2007-05-21	2479.08	2632.46	2458.31	2601.03		2007-05-21	2954.51	3181.86	2927.62	3106.32		2007-05-21	3216.4	3452.8	3180.21	3400.06		2007-05-21	3107.73	3338.99	3071.42	3296.15		2007-05-21	3769.24	4171.59	3741.67	4114.28		2007-05-21	2400.42
2007-05-22	3043.95	3122.45	3001.91	3057.48		2007-05-22	2310.37	2445.34	2292.21	2343.98		2007-05-22	5156.25	5296.94	5081.37	5198.06		2007-05-22	2627.99	2729.34	2606.03	2681.15		2007-05-22	3110.95	3176.02	3055.66	3113.78		2007-05-22	3426.07	3554.1	3377.44	3451.84		2007-05-22	3365.02	3486.62	3322.79	3387.92		2007-05-22	4161.16	4276.66	4072.87	4151.91		2007-05-22	2564.58
2007-05-23	3076.73	3158.63	3032.95	3133.68		2007-05-23	2351.35	2384.34	2301.71	2359.02		2007-05-23	5223.01	5369.14	5151.91	5281.6		2007-05-23	2703.85	2774.69	2665.98	2745.06		2007-05-23	3119.01	3167.28	3034.75	3130.51		2007-05-23	3463.45	3562.8	3406.08	3520.04		2007-05-23	3420.11	3569.66	3366.74	3529.81		2007-05-23	4174.93	4322.83	4090.1	4253.63		2007-05-23	2608.47
2007-05-24	3141.67	3197.54	3034.36	3101.44		2007-05-24	2366.67	2399.8	2247.66	2310.4		2007-05-24	5289.65	5364.64	5088.38	5192.7		2007-05-24	2758.77	2802.39	2640.9	2707.99		2007-05-24	3139.38	3174.63	3028.34	3104.4		2007-05-24	3544.79	3623.08	3406.54	3531.16		2007-05-24	3636.01	3697.48	3472.98	3617.72		2007-05-24	4268.12	4363.33	4076.35	4240.25		2007-05-24	2663.38
2007-05-25	3086.93	3199.13	3045.3	3160.19		2007-05-25	2298.17	2365.47	2261.12	2313.25		2007-05-25	5184.96	5337.72	5125.63	5254.46		2007-05-25	2700.38	2805.64	2666.43	2756.95		2007-05-25	3093.79	3156.96	3046.03	3122.88		2007-05-25	3521.63	3661.17	3469.91	3589.09		2007-05-25	3636.66	3814.22	3524.51	3717.6		2007-05-25	4218.29	4407.8	4135.04	4335.36		2007-05-25	2620.54
2007-05-28	3213.14	3339.31	3180.77	3285.64		2007-05-28	2333.01	2410.31	2309.35	2354.09		2007-05-28	5344.3	5582.46	5298.13	5509.69		2007-05-28	2800.18	2890.36	2765.45	2824.84		2007-05-28	3160.38	3244.15	3133.34	3199.2		2007-05-28	3629.79	3745.57	3581.2	3655.79		2007-05-28	3820.26	3921.54	3669.92	3771.74		2007-05-28	4394.93	4504.08	4274.91	4393.05		2007-05-28	2697.63
2007-05-29	3303.63	3349.56	3247.9	3311.67		2007-05-29	2364.49	2481.9	2332.29	2457.58		2007-05-29	5567.28	5812.76	5491.84	5711.17		2007-05-29	2845.5	2935.21	2804.64	2898.79		2007-05-29	3219.93	3259.07	3154.99	3218.09		2007-05-29	3666.98	3754.3	3593.62	3699.37		2007-05-29	3775.52	3866.83	3676.17	3798.59		2007-05-29	4402.41	4544.12	4304.77	4456.93		2007-05-29	2740.97
2007-05-30	3128.59	3356.01	3097.48	3204.49		2007-05-30	2305.65	2438.41	2237.27	2252.05		2007-05-30	5367.83	5712.69	5234.46	5309.8		2007-05-30	2740.25	2888.39	2678.87	2703.31		2007-05-30	3035.72	3178.9	2926.84	2940.71		2007-05-30	3438.98	3651.94	3357.04	3393.78		2007-05-30	3514.19	3748.04	3450.88	3485.51		2007-05-30	4118.07	4383.58	4050.02	4083.51		2007-05-30	2556.19
2007-05-31	3189.12	3381.36	3063.39	3319.23		2007-05-31	2189.37	2324.4	2069.79	2248.36		2007-05-31	5274.68	5584.56	4974.39	5444.72		2007-05-31	2596.65	2707.1	2442.75	2590.65		2007-05-31	2879.55	3029.41	2708.33	2936.57		2007-05-31	3297.5	3454.06	3139.41	3293.72		2007-05-31	3334.66	3484.83	3169.72	3306.05		2007-05-31	3911.73	4102.41	3773.03	3917.53		2007-05-31	2479.96
2007-06-01	3352.97	3507.95	3141.45	3250.05		2007-06-01	2233.79	2322.07	2079.06	2094.84		2007-06-01	5498.96	5834.61	5262.32	5414.72		2007-06-01	2605.99	2679.81	2404.62	2430.95		2007-06-01	2924.86	2985.39	2734.34	2762.57		2007-06-01	3282.92	3402.31	3068.9	3087.35		2007-06-01	3314.83	3400.03	3012.15	3027.27		2007-06-01	3908.51	3990.56	3598.76	3610.6		2007-06-01	2414.12
2007-06-04	3208.92	3224.02	2975.08	2986.18		2007-06-04	2092.05	2135.69	1899.09	1907.81		2007-06-04	5356.2	5476.83	4897.12	4943.68		2007-06-04	2414.38	2450.3	2198.55	2200.65		2007-06-04	2721.46	2785.34	2510.5	2544.21		2007-06-04	3056.99	3126.39	2821.46	2848.44		2007-06-04	3037.12	3098.78	2765.38	2817.34		2007-06-04	3584.05	3644	3308.69	3338.78		2007-06-04	2223.64
2007-06-05	2847.03	3098.39	2725.68	3076.77		2007-06-05	1827.59	2022.03	1756.31	2009.6		2007-06-05	4761.27	5155.55	4557.11	5090.61		2007-06-05	2086.62	2267.77	2000.9	2251.99		2007-06-05	2439.57	2652.56	2346.8	2638.56		2007-06-05	2736.51	2933.59	2631.33	2904.33		2007-06-05	2706.18	2872.15	2573.89	2844.7		2007-06-05	3179.52	3431.47	3083.12	3395.22		2007-06-05	1955.19
2007-06-06	3090.6	3140.99	2969.62	3060.3		2007-06-06	2028.1	2153.16	1960.61	2117.18		2007-06-06	5143	5439.47	4936.71	5360.06		2007-06-06	2287.31	2347.08	2179.6	2288.94		2007-06-06	2654.76	2715.85	2525.4	2665.97		2007-06-06	2925.44	3025.99	2806.95	2932.39		2007-06-06	2860.66	3006.07	2730.22	2913.19		2007-06-06	3434.61	3558.19	3306.48	3435.89		2007-06-06	2089.2
2007-06-07	3068.1	3207.78	3013.15	3184.36		2007-06-07	2135.91	2263.82	2121.29	2203.44		2007-06-07	5384.19	5627.07	5292.22	5480.05		2007-06-07	2304.98	2414.55	2280.16	2391.05		2007-06-07	2676.01	2764.99	2629.4	2737.36		2007-06-07	2941.71	3108.52	2900.25	3083.22		2007-06-07	2910.52	3100.72	2878.74	3074.76		2007-06-07	3437.71	3640.64	3391.97	3612.09		2007-06-07	2115.93
2007-06-08	3175.18	3245.58	3107.81	3190.31		2007-06-08	2220.1	2276.46	2171.69	2231.82		2007-06-08	5479.39	5883.82	5360.03	5779.54		2007-06-08	2417.6	2498.16	2371.31	2441.43		2007-06-08	2745.91	2792.82	2682.11	2746.9		2007-06-08	3126.1	3238.09	3074.75	3163.8		2007-06-08	3092.14	3198.38	3031.76	3122.47		2007-06-08	3642.86	3794.19	3587.35	3692.26		2007-06-08	2226.79
2007-06-11	3214.79	3330.82	3150.49	3270.81		2007-06-11	2247.46	2362.58	2232.02	2317.22		2007-06-11	5852.19	6105.94	5757.25	5892.49		2007-06-11	2488.85	2563.35	2433.73	2508.64		2007-06-11	2758.78	2814.39	2712.47	2779.29		2007-06-11	3217.54	3336.38	3143.2	3267.03		2007-06-11	3176.4	3307.18	3112.78	3220.26		2007-06-11	3808.94	3899.24	3701.4	3834.42		2007-06-11	2254.3
2007-06-12	3274.95	3354.02	3147.64	3312.59		2007-06-12	2325.89	2417.69	2240.21	2391.28		2007-06-12	5934.41	6232.94	5737.43	6156.55		2007-06-12	2540.88	2660.13	2452.93	2632.43		2007-06-12	2794.72	2917.45	2701.95	2895.39		2007-06-12	3293.81	3417.01	3145.14	3368.59		2007-06-12	3258.33	3423.52	3097.95	3380.01		2007-06-12	3855.28	4025.43	3694.6	3968.55		2007-06-12	2283.95
2007-06-13	3324.22	3428.07	3279	3360.78		2007-06-13	2416.09	2476.62	2363.47	2395.99		2007-06-13	6207.43	6354.66	6063.86	6196.87		2007-06-13	2681.03	2774.14	2634.66	2697.04		2007-06-13	2927.41	3016.35	2885.47	2952.4		2007-06-13	3390.36	3526.8	3327.06	3435.32		2007-06-13	3422.32	3551.07	3350.06	3462.99		2007-06-13	4019.53	4147.76	3942.91	4042.3		2007-06-13	2366.04
2007-06-14	3338.93	3386.92	3241.8	3279.75		2007-06-14	2385.57	2431.24	2315.26	2373.94		2007-06-14	6155.59	6455.68	6010.85	6265.59		2007-06-14	2687.19	2734.69	2583.9	2633.44		2007-06-14	2948.06	2975.98	2842.41	2875.77		2007-06-14	3425.03	3542.11	3324.94	3415.62		2007-06-14	3463.11	3549.52	3336.09	3424.75		2007-06-14	4050.23	4103.31	3945.73	4001.38		2007-06-14	2472
2007-06-15	3254.05	3352.52	3199.75	3297.14		2007-06-15	2352.73	2400.59	2320.83	2356.02		2007-06-15	6195.74	6447.5	6116.59	6287.09		2007-06-15	2604.36	2698.54	2566.37	2639.45		2007-06-15	2844.95	2902.21	2793.48	2854.49		2007-06-15	3383.91	3533.1	3328.17	3431.97		2007-06-15	3433.68	3572.85	3390.43	3506.65		2007-06-15	3963.87	4126.08	3895.61	4031.69		2007-06-15	2420.39
2007-06-18	3355.85	3432.1	3322.13	3369.45		2007-06-18	2393.37	2454.98	2366.05	2395.62		2007-06-18	6373.74	6537.23	6291.96	6384.02		2007-06-18	2707.35	2778.41	2666.97	2725.43		2007-06-18	2907.74	2972.71	2870.73	2934.79		2007-06-18	3501.89	3610.76	3443.32	3523.26		2007-06-18	3554.24	3670.75	3518.29	3596.11		2007-06-18	4115.91	4228.91	4054.49	4121.69		2007-06-18	2492.79
2007-06-19	3382.23	3432.6	3304.54	3385.87		2007-06-19	2397.2	2470.61	2345.75	2444.5		2007-06-19	6402.75	6486.4	6215.64	6328.31		2007-06-19	2730.33	2785.87	2650.33	2740.62		2007-06-19	2943.32	3005.25	2883.07	2954.62		2007-06-19	3526.76	3608.08	3427.49	3550.22		2007-06-19	3703.45	3768.8	3534.47	3660.88		2007-06-19	4112.36	4217.78	3977.87	4106.97		2007-06-19	2498.33
2007-06-20	3393.63	3455.57	3276.05	3311.43		2007-06-20	2452.95	2538.81	2351.32	2380.69		2007-06-20	6314.18	6375.48	6002.55	6074.66		2007-06-20	2741.88	2836.84	2646.21	2690.19		2007-06-20	2964.69	3065.56	2879.87	2929.21		2007-06-20	3561.77	3678.99	3412.62	3487.52		2007-06-20	3648.81	3741	3432.84	3495.33		2007-06-20	4097.71	4246.91	3970.41	4059.43		2007-06-20	2527.72
2007-06-21	3304.98	3459.62	3256.84	3374.55		2007-06-21	2368.39	2450.65	2323.48	2394.16		2007-06-21	6041.6	6240.78	5944.61	6104.13		2007-06-21	2680.15	2777.84	2620.08	2720.59		2007-06-21	2917.93	2997.86	2849.43	2936.96		2007-06-21	3464.33	3597.41	3367.21	3477.75		2007-06-21	3463.55	3589.81	3343.71	3458.44		2007-06-21	4038.75	4196.61	3944.93	4085.22		2007-06-21	2431.55
2007-06-22	3385.38	3426.96	3144.76	3232.59		2007-06-22	2394.02	2428	2230.4	2302.27		2007-06-22	6098.44	6164.21	5735.59	5885.3		2007-06-22	2725.4	2770.17	2510.8	2575.28		2007-06-22	2948.13	2992.06	2729.65	2808.63		2007-06-22	3473.63	3528.35	3217.39	3282		2007-06-22	3466.36	3556.22	3196.83	3295.4		2007-06-22	4098.76	4184.99	3788.52	3895.39		2007-06-22	2429.77
2007-06-25	3230.86	3261.97	2979.49	3020.28		2007-06-25	2306.23	2370.4	2161.78	2188.07		2007-06-25	5887.75	6032.68	5556.85	5660.1		2007-06-25	2572.79	2634.04	2369.4	2392.2		2007-06-25	2821.57	2878.83	2618.3	2661.55		2007-06-25	3286.91	3366.8	3047.26	3097.67		2007-06-25	3311.09	3395.17	3013.65	3046.27		2007-06-25	3957.8	4034.63	3631.05	3736.75		2007-06-25	2307.19
2007-06-26	2940.26	3078.98	2869.92	3043.77		2007-06-26	2150.78	2243.67	2078.31	2228.65		2007-06-26	5560.66	5826.66	5424.73	5802.41		2007-06-26	2320.57	2436.64	2247.65	2413.69		2007-06-26	2596.35	2715.02	2532.8	2699.36		2007-06-26	3026.23	3168.36	2956.92	3150.36		2007-06-26	2942.05	3106.33	2865.97	3080.5		2007-06-26	3630.85	3818.45	3519.44	3776.58		2007-06-26	2111.22
2007-06-27	3044.95	3147.82	2975.55	3113.82		2007-06-27	2242.47	2316.96	2202.44	2301.01		2007-06-27	5831.68	5972.56	5725.93	5911.05		2007-06-27	2431.93	2515.53	2368.07	2482.84		2007-06-27	2713.65	2773.05	2649.15	2744.29		2007-06-27	3172.42	3275.94	3087.67	3228.14		2007-06-27	3106.82	3238.61	3039.07	3182.99		2007-06-27	3790.15	4015.81	3698	3911.27		2007-06-27	2216.09
2007-06-28	3109.54	3155.91	2940.26	2949.26		2007-06-28	2302.63	2350.48	2181.14	2192.3		2007-06-28	5900.31	5975.39	5558.05	5593.07		2007-06-28	2477.63	2556.24	2319.35	2358.51		2007-06-28	2748.34	2841.59	2637.72	2673.37		2007-06-28	3232.66	3291.1	3021.13	3039.48		2007-06-28	3172.1	3211.05	2950.82	2957.55		2007-06-28	3904.57	4000.01	3663.77	3706.72		2007-06-28	2265.21
2007-06-29	2891.98	2972.06	2823.02	2868.22		2007-06-29	2134.74	2231.8	2078.77	2162.32		2007-06-29	5453.34	5618.35	5292.25	5408.38		2007-06-29	2282.42	2367.95	2213.41	2261.16		2007-06-29	2607.5	2710.99	2555.53	2611.78		2007-06-29	2962.48	3038.41	2856.27	2916.32		2007-06-29	2833.96	2953.32	2729.71	2787.9		2007-06-29	3573.89	3752.68	3456.08	3594.75		2007-06-29	2079.19
2007-07-02	2865.19	2949.05	2813.5	2903.89		2007-07-02	2157.26	2222.38	2115.28	2186.97		2007-07-02	5369.74	5552.12	5240.59	5438.41		2007-07-02	2253.88	2355.15	2203.44	2305.17		2007-07-02	2602.85	2721.9	2566.89	2690.35		2007-07-02	2893.76	3005.77	2794.79	2922.84		2007-07-02	2804.78	2895.07	2696.39	2836.04		2007-07-02	3563.26	3687.15	3358.76	3517.8		2007-07-02	2042.08
2007-07-03	2932.06	2995.44	2888.65	2952.06		2007-07-03	2204.04	2250.45	2163.21	2219.82		2007-07-03	5598.61	5919.71	5436.6	5836.03		2007-07-03	2321.75	2349.78	2245.06	2309.12		2007-07-03	2721.71	2777.27	2665.3	2725.8		2007-07-03	2951.45	3021.66	2861.01	2968.22		2007-07-03	2879.91	2943.91	2771.7	2892.58		2007-07-03	3539.05	3645.76	3399.53	3571.84		2007-07-03	2107.01
2007-07-04	2971.26	3003.1	2868.36	2897.6		2007-07-04	2230.26	2303.12	2186.55	2218		2007-07-04	5850.34	5916.02	5511.64	5566.89		2007-07-04	2311.97	2356.16	2237.69	2262.4		2007-07-04	2734.17	2774.58	2635.87	2662.79		2007-07-04	2961.62	3014.89	2842.1	2890.25		2007-07-04	2911.26	2951.32	2794.83	2828.04		2007-07-04	3552.87	3637.04	3421.51	3468.04		2007-07-04	2110.74
2007-07-05	2854.98	2889.43	2721.08	2738.65		2007-07-05	2180.05	2234.05	2109.87	2128.43		2007-07-05	5447.62	5528.08	5141.33	5210.26		2007-07-05	2230.42	2249.44	2106.5	2112.37		2007-07-05	2611.71	2639.62	2461.93	2470.7		2007-07-05	2839.92	2894	2667.97	2691.79		2007-07-05	2777.07	2830.72	2613.24	2624.72		2007-07-05	3418.3	3490.66	3236.29	3266.94		2007-07-05	2006.27
2007-07-06	2731.77	2882.09	2669.66	2855.62		2007-07-06	2107.65	2249.14	2063.09	2230.81		2007-07-06	5165.34	5525.48	5060.13	5475.47		2007-07-06	2081.24	2231.75	2027.11	2219.8		2007-07-06	2454.69	2609.56	2412.9	2595.21		2007-07-06	2668.92	2869.07	2625.71	2847.75		2007-07-06	2575.63	2814.83	2487.23	2788.92		2007-07-06	3252.18	3481.4	3172.79	3454.77		2007-07-06	1871.86
2007-07-09	2875.03	2939.54	2826.02	2906.78		2007-07-09	2250.02	2393.02	2230.79	2357.1		2007-07-09	5545.01	5733.65	5461.6	5622.8		2007-07-09	2236.64	2298.99	2198.83	2268.67		2007-07-09	2621.68	2698.2	2576.83	2653.56		2007-07-09	2875.79	2989.74	2821.34	2939.99		2007-07-09	2817.64	2926.95	2765.62	2879.5		2007-07-09	3481.92	3612.43	3424.93	3559.24		2007-07-09	2023.37
2007-07-10	2922.48	2948.77	2784.95	2834.25		2007-07-10	2349.08	2413.77	2282.61	2320.81		2007-07-10	5617.02	5681.9	5422.72	5515.46		2007-07-10	2270.94	2295.15	2165.99	2194.01		2007-07-10	2656.36	2674.93	2562.14	2585.64		2007-07-10	2947.24	2981.11	2817.42	2855.03		2007-07-10	2871.35	2914.87	2745.29	2792.72		2007-07-10	3539.14	3620.13	3386.63	3447.09		2007-07-10	2054.69
2007-07-11	2822.13	2895.51	2764.6	2844.92		2007-07-11	2306.09	2395.49	2285.42	2364.47		2007-07-11	5455.2	5680.99	5385.16	5601.64		2007-07-11	2178.04	2226.44	2140.53	2196.37		2007-07-11	2574.64	2626.14	2525.94	2596.87		2007-07-11	2843.17	2918.84	2787.13	2863.95		2007-07-11	2773	2864.83	2732.29	2819.55		2007-07-11	3400.22	3518.83	3350.61	3452.78		2007-07-11	1972.82
2007-07-12	2843.97	2945.22	2798.26	2914		2007-07-12	2371	2407.74	2310.92	2348.69		2007-07-12	5615.59	5685.3	5500.52	5566.28		2007-07-12	2201.04	2252.88	2174.5	2225.5		2007-07-12	2600.52	2649.48	2555.51	2614.14		2007-07-12	2876.44	2926.28	2823.76	2878.47		2007-07-12	2822.89	2876.94	2783.2	2824.12		2007-07-12	3468.36	3524.91	3386.72	3448.43		2007-07-12	2013.23
2007-07-13	2905.53	2957.29	2845.41	2901.55		2007-07-13	2345.92	2378.14	2287.87	2332.73		2007-07-13	5580.97	5678.34	5447.55	5583.5		2007-07-13	2237.55	2291.58	2197.98	2261.29		2007-07-13	2618.43	2652.78	2567.13	2616.86		2007-07-13	2876.34	2916.54	2798.87	2864.03		2007-07-13	2817.09	2874.13	2739.16	2819.43		2007-07-13	3492.78	3567.49	3408.32	3497.34		2007-07-13	2023.64
2007-07-16	2905.04	2935.23	2786.18	2811.85		2007-07-16	2338.98	2371.53	2267.05	2278.03		2007-07-16	5581.38	5644.05	5377.43	5400.42		2007-07-16	2271.06	2292.21	2167.97	2178.75		2007-07-16	2611.05	2632.85	2513.84	2525.6		2007-07-16	2868.33	2903.91	2755.05	2775.2		2007-07-16	2822.43	2870.31	2694.61	2720.22		2007-07-16	3490.21	3540.45	3331.5	3362.54		2007-07-16	2007.46
2007-07-17	2798.25	2882.53	2768.15	2846.53		2007-07-17	2257.6	2344.26	2225.35	2318.39		2007-07-17	5388.68	5585.5	5302.94	5485.53		2007-07-17	2166.7	2236.91	2139.31	2201.32		2007-07-17	2517.22	2590.88	2484.16	2560.37		2007-07-17	2755.98	2840.46	2711.82	2798.52		2007-07-17	2698.46	2814.33	2644.08	2760.06		2007-07-17	3343.38	3469.57	3276.38	3425.76		2007-07-17	1941.12
2007-07-18	2850.59	2923.83	2797.66	2868.73		2007-07-18	2309.09	2334.78	2251.33	2279.11		2007-07-18	5384.73	5503.09	5258.51	5388.87		2007-07-18	2204.23	2276.25	2173.89	2230.42		2007-07-18	2553.42	2579.77	2483.68	2527.6		2007-07-18	2792.91	2870.85	2742.83	2802.73		2007-07-18	2757.4	2841.2	2714.49	2776.34		2007-07-18	3407.81	3498.87	3311.22	3406.79		2007-07-18	1988.05
2007-07-19	2866.18	2911.97	2819.42	2866.89		2007-07-19	2272.81	2304.07	2221.15	2249.55		2007-07-19	5384.33	5584.53	5347.31	5468.07		2007-07-19	2226.73	2269.32	2193.64	2230.16		2007-07-19	2519.48	2539.59	2459.22	2487.35		2007-07-19	2801.5	2855.4	2752.41	2809.04		2007-07-19	2772.97	2859.76	2716.7	2798.33		2007-07-19	3394.52	3475.5	3330.86	3408.8		2007-07-19	1997.3
2007-07-20	2891.74	2975.6	2857.68	2942.81		2007-07-20	2243.92	2334.98	2236.67	2315.97		2007-07-20	5487.34	5664.27	5436.32	5599.67		2007-07-20	2228.63	2324.89	2220.24	2307.09		2007-07-20	2488.7	2580.42	2478.5	2559.8		2007-07-20	2818.69	2937.91	2797.46	2909.57		2007-07-20	2813.64	2939.55	2786.79	2903.96		2007-07-20	3407.07	3591.43	3387.56	3552.13		2007-07-20	2006.2
2007-07-23	2949.26	3095.88	2942.39	3075.79		2007-07-23	2328.19	2482.43	2324.58	2463.88		2007-07-23	5646.54	6002.17	5622.09	5903.15		2007-07-23	2319.42	2471.58	2314.71	2452.52		2007-07-23	2567.59	2808.53	2563.85	2805.35		2007-07-23	2921.88	3094.25	2911.19	3056.21		2007-07-23	2910.73	3077.7	2896.75	3046.93		2007-07-23	3564.54	3794.9	3544.2	3767.01		2007-07-23	2083.08
2007-07-24	3124.86	3170.83	3059.01	3097.66		2007-07-24	2485.43	2533.05	2435.77	2451.38		2007-07-24	5944.38	6109.91	5857.14	5898.36		2007-07-24	2476.85	2551.17	2427.36	2449.91		2007-07-24	2867.69	2966.45	2808.87	2843.05		2007-07-24	3079.96	3156.21	3023.44	3060.09		2007-07-24	3073.34	3175.43	3015.36	3073.48		2007-07-24	3773.49	3897.51	3709.22	3765.47		2007-07-24	2215.6
2007-07-25	3098.07	3180.06	3074.8	3157.13		2007-07-25	2450.92	2649.93	2444.67	2617.1		2007-07-25	5887.14	6193.71	5851.08	6141.98		2007-07-25	2457.13	2590.11	2442.03	2572.27		2007-07-25	2843.34	2952.3	2826.63	2914.24		2007-07-25	3062.23	3155.11	3028.35	3126.65		2007-07-25	3065.67	3176.24	3046.28	3143.06		2007-07-25	3772.63	3877.86	3746.15	3846.6		2007-07-25	2186.86
2007-07-26	3173.1	3250.62	3125.72	3186.3		2007-07-26	2653.43	2685.16	2582.3	2631.96		2007-07-26	6166.55	6359.99	6079.74	6236.84		2007-07-26	2598.28	2645.09	2529.67	2589.67		2007-07-26	2930.08	3001.87	2871.97	2950.53		2007-07-26	3149.97	3231.07	3100.99	3172.42		2007-07-26	3162.08	3287.88	3118.13	3226.16		2007-07-26	3957.61	4039.13	3911.26	3987.44		2007-07-26	2293.38
2007-07-27	3166.46	3236.47	3112.86	3210.35		2007-07-27	2611.43	2779.8	2568.76	2726.31		2007-07-27	6200.94	6389.52	6083.57	6277.07		2007-07-27	2579.01	2647.45	2523.31	2609.2		2007-07-27	2931.74	3093.87	2884.43	3037.8		2007-07-27	3167.46	3253.71	3100.28	3205.89		2007-07-27	3215.72	3304.5	3148.59	3259.27		2007-07-27	4089.14	4170.16	3924.82	4072.92		2007-07-27	2318.47
2007-07-30	3229.53	3335.5	3206.51	3286.2		2007-07-30	2725.17	2938.43	2708.87	2900.66		2007-07-30	6273.42	6588.44	6232.44	6475.59		2007-07-30	2614.61	2683.3	2591.4	2648.26		2007-07-30	3036.22	3246.16	3018.5	3190.58		2007-07-30	3223.23	3351.22	3202.67	3294.63		2007-07-30	3272.32	3372.03	3225.33	3320.35		2007-07-30	4057.03	4206.49	4019.22	4135.06		2007-07-30	2354.67
2007-07-31	3286.97	3348.83	3208.49	3300.21		2007-07-31	2918.2	3040.82	2853.53	2907.83		2007-07-31	6488.36	6924.78	6420.58	6856.41		2007-07-31	2666.47	2755.99	2606.02	2727.27		2007-07-31	3198.89	3298.58	3146.88	3192.13		2007-07-31	3295.18	3397.25	3223.15	3354.79		2007-07-31	3323.08	3438.4	3240.65	3391.84		2007-07-31	4132.66	4246.01	4047.09	4158.69		2007-07-31	2389.81
2007-08-01	3307.2	3385.6	3141.28	3201.65		2007-08-01	2911.99	2949.37	2723.2	2762.84		2007-08-01	6919.45	7011.99	6391.15	6509.67		2007-08-01	2746.01	2791.74	2551.45	2574.62		2007-08-01	3200.76	3252.23	3008.46	3049.74		2007-08-01	3372.56	3445.09	3145.77	3187.52		2007-08-01	3442.28	3520.69	3214.37	3256.1		2007-08-01	4186.4	4276.74	3885.02	3960.29		2007-08-01	2444.29
2007-08-02	3221.7	3326.88	3178.07	3278.6		2007-08-02	2776.86	2931.94	2766.29	2907.9		2007-08-02	6549.27	6934.04	6507.4	6832.37		2007-08-02	2583.64	2688.74	2550.16	2646.66		2007-08-02	3066.46	3225.29	3055.68	3171.55		2007-08-02	3200.16	3328.33	3154.72	3284.52		2007-08-02	3264.31	3425.51	3231.2	3374.07		2007-08-02	3969.79	4136.91	3911.74	4087.48		2007-08-02	2333.11
2007-08-03	3318.33	3388.11	3237.43	3345.18		2007-08-03	2944.17	3052.63	2914.46	2983.29		2007-08-03	6928.05	7268.65	6859.21	7125.16		2007-08-03	2667.86	2722.52	2606.41	2673.8		2007-08-03	3195.44	3268.21	3157.55	3220.23		2007-08-03	3315.55	3384.23	3234.11	3316.98		2007-08-03	3404.56	3466.83	3308.74	3384.22		2007-08-03	4125.42	4220.33	4026.6	4128.45		2007-08-03	2419.58
2007-08-06	3367.76	3453.8	3301.94	3390.7		2007-08-06	3009.44	3068.03	2924.47	3003.55		2007-08-06	7207.89	7633.46	7114.12	7575.76		2007-08-06	2700.11	2792.54	2666.52	2752.28		2007-08-06	3260.12	3436.83	3241.97	3387.73		2007-08-06	3355.61	3437.46	3278.4	3379.58		2007-08-06	3415.17	3530.92	3343.95	3460.41		2007-08-06	4147.83	4252.85	4049.37	4159.95		2007-08-06	2427.47
2007-08-07	3399.02	3546.78	3349.93	3473.91		2007-08-07	3002.15	3137.61	2897.11	3030.52		2007-08-07	7633.5	8159.75	7411.5	7710.23		2007-08-07	2765.37	2805.98	2676.55	2725.43		2007-08-07	3404.59	3564.56	3334.72	3481.65		2007-08-07	3375.65	3452.94	3278.43	3365.25		2007-08-07	3474.18	3582.53	3353.19	3482.09		2007-08-07	4177.16	4360.51	4024.57	4247.19		2007-08-07	2489.37
2007-08-08	3451.84	3524.78	3339.13	3453.7		2007-08-08	2984.11	3010.21	2842.73	2926.77		2007-08-08	7544.01	7772.82	7245.34	7513.98		2007-08-08	2713.24	2749.7	2611.5	2683.37		2007-08-08	3455.64	3484	3305.05	3394.98		2007-08-08	3341.03	3395.36	3219.08	3303.72		2007-08-08	3454.38	3540.25	3311.56	3412.91		2007-08-08	4225.83	4297.39	4056.13	4158.72		2007-08-08	2482.49
2007-08-09	3448.75	3530.18	3412.04	3472.93		2007-08-09	2906.16	2997.33	2875.96	2946.2		2007-08-09	7495.25	7895.03	7403.94	7685.58		2007-08-09	2679.56	2750.8	2649.59	2697.16		2007-08-09	3398.49	3571.91	3371.03	3524.46		2007-08-09	3297.76	3386.63	3254.75	3321.25		2007-08-09	3430.94	3515.18	3367.53	3446.74		2007-08-09	4159.14	4276.4	4098.3	4175.78		2007-08-09	2453.93
2007-08-10	3477.54	3510.8	3380.07	3452.93		2007-08-10	2943.74	2976.94	2809.55	2879.45		2007-08-10	7675.5	7964.98	7418.66	7793.66		2007-08-10	2708.83	2790.04	2639.19	2718.08		2007-08-10	3514.13	3602.48	3401.08	3500.14		2007-08-10	3325.41	3362.91	3157.12	3239.52		2007-08-10	3439.54	3512.42	3270.68	3405.33		2007-08-10	4170.29	4225.11	3997.16	4113.41		2007-08-10	2466.2
2007-08-13	3475.33	3571.29	3393.24	3468.04		2007-08-13	2868.87	2915.21	2759.42	2828.79		2007-08-13	7778.68	7953.31	7384.57	7490.78		2007-08-13	2749.9	2896.83	2715.46	2832.77		2007-08-13	3506.26	3569.79	3398.39	3447.78		2007-08-13	3235.37	3323.47	3166.32	3254.51		2007-08-13	3385.69	3495.43	3275.48	3389.21		2007-08-13	4115.02	4217.23	4009.17	4089.38		2007-08-13	2419.46
2007-08-14	3471.12	3604.83	3442.25	3526.91		2007-08-14	2828.99	2961.51	2813.63	2905.82		2007-08-14	7446.78	7766.31	7361.4	7618.19		2007-08-14	2852.66	2903.87	2769.54	2835.8		2007-08-14	3435.26	3497.83	3377.59	3457.25		2007-08-14	3257.9	3378.01	3234.56	3343.94		2007-08-14	3386.36	3533.9	3364.76	3497.2		2007-08-14	4112.72	4286.88	4073.66	4224.31		2007-08-14	2433.88
2007-08-15	3541.77	3582.57	3416.06	3502.6		2007-08-15	2912.53	2954.78	2818.45	2889.73		2007-08-15	7631.42	7729.78	7314.57	7531.7		2007-08-15	2845.22	2886.09	2713.79	2796.79		2007-08-15	3458.96	3557.95	3364.98	3501.94		2007-08-15	3371.68	3423.04	3228.79	3338.14		2007-08-15	3523.01	3568.4	3346.9	3427.76		2007-08-15	4235.44	4302.49	4097.91	4221.97		2007-08-15	2495.98
2007-08-16	3480.6	3527.79	3348.48	3446.62		2007-08-16	2877.97	2923.34	2809.67	2867.49		2007-08-16	7504.71	7740.5	7326.42	7606.91		2007-08-16	2783	2819.82	2689.85	2756.64		2007-08-16	3481.86	3522.36	3360.21	3436.88		2007-08-16	3328.98	3423.38	3250.16	3364.39		2007-08-16	3401.05	3480.8	3311.54	3395.89		2007-08-16	4215.74	4330.62	4100.89	4219.65		2007-08-16	2463.61
2007-08-17	3429.27	3521.52	3361.55	3398.77		2007-08-17	2868.69	2916.28	2781.57	2807.01		2007-08-17	7520.84	7772.89	7365.75	7496.79		2007-08-17	2739.31	2818.36	2687.1	2726.28		2007-08-17	3396.74	3509.22	3338.02	3368.5		2007-08-17	3353.95	3467.3	3289.28	3353.39		2007-08-17	3374	3480.73	3319.58	3376.8		2007-08-17	4203.42	4302.63	4107.8	4163.85		2007-08-17	2466.9
2007-08-20	3477.92	3575.01	3436.45	3540.12		2007-08-20	2870.74	2996.01	2844.26	2983.55		2007-08-20	7666.28	7869.91	7564.96	7789.13		2007-08-20	2790.84	2869.63	2758.65	2847.61		2007-08-20	3469.45	3646.45	3447.37	3634.12		2007-08-20	3426.26	3516.96	3379.05	3468.49		2007-08-20	3419.97	3525.75	3392.65	3496.82		2007-08-20	4244.28	4424.94	4195.25	4387.04		2007-08-20	2502.12
2007-08-21	3545.99	3608.16	3466.27	3545.73		2007-08-21	3007.53	3041.16	2930.44	2969.8		2007-08-21	7871.23	8290.34	7820.41	8198.62		2007-08-21	2865.77	2923.22	2823.66	2875.78		2007-08-21	3693.24	3784.96	3632.78	3679.49		2007-08-21	3482.89	3565.69	3412.44	3506.12		2007-08-21	3550.53	3664.08	3469.17	3565.08		2007-08-21	4419.02	4628.14	4358.23	4511.6		2007-08-21	2558.66
2007-08-22	3494.13	3582.25	3464.4	3532.25		2007-08-22	2927.69	3050.13	2901.33	3002.85		2007-08-22	8101.36	8644.09	8015.88	8513.46		2007-08-22	2831.35	2944.21	2803.17	2893.76		2007-08-22	3621.21	3736.14	3587.97	3660.72		2007-08-22	3460.36	3635.85	3428.45	3575.79		2007-08-22	3505.99	3668.41	3472.24	3597.2		2007-08-22	4503.72	4759.81	4443.1	4696.87		2007-08-22	2586.82
2007-08-23	3545.72	3634.12	3495.8	3582.24		2007-08-23	3013.22	3132.15	2958.82	3107.83		2007-08-23	8616.46	8818.52	8367.19	8556.9		2007-08-23	2913.49	2973.21	2856.49	2930.63		2007-08-23	3671.6	3730.18	3589.22	3689.15		2007-08-23	3598.06	3693.49	3534.85	3619.31		2007-08-23	3602.53	3701.53	3533.09	3648.99		2007-08-23	4768.28	4920.74	4632.33	4812.32		2007-08-23	2706.73
2007-08-24	3607.06	3719.07	3563.83	3634.03		2007-08-24	3137.74	3292.91	3113.64	3199.82		2007-08-24	8588.55	9015.84	8454.46	8827.65		2007-08-24	2948.59	3033.56	2907.66	2973.09		2007-08-24	3710.31	3892.75	3688.85	3818.43		2007-08-24	3623.38	3726.35	3558.85	3631.47		2007-08-24	3667.86	3755.36	3575.9	3650.63		2007-08-24	4841.62	4976.98	4727.38	4857.78		2007-08-24	2736.37
2007-08-27	3748.9	3825.67	3678.74	3735.7		2007-08-27	3227.57	3316.49	3151.2	3205.22		2007-08-27	8910.17	9387.05	8732.84	9247.11		2007-08-27	3001.89	3053.78	2900.92	2945.5		2007-08-27	3858.04	3992.7	3812.2	3911.88		2007-08-27	3660.46	3731.9	3533.3	3606.3		2007-08-27	3675.37	3740.24	3557.65	3630.01		2007-08-27	4862.73	4945.86	4626.41	4730.13		2007-08-27	2794.38
2007-08-28	3739.2	3847.37	3667.24	3770.88		2007-08-28	3184.53	3332.19	3095.83	3252.2		2007-08-28	9267.52	9923.57	8977.67	9750.04		2007-08-28	2943.23	3000.09	2866.91	2941		2007-08-28	3900.43	3991.84	3789.77	3945.71		2007-08-28	3592.27	3660.82	3500.67	3581.58		2007-08-28	3594.2	3674.34	3499.94	3584.74		2007-08-28	4683.37	4838.68	4537.11	4672		2007-08-28	2798.83
2007-08-29	3758.85	3811.12	3601.86	3658.02		2007-08-29	3214.32	3338.98	3163.18	3241.76		2007-08-29	9707.72	10057	9185.12	9426.34		2007-08-29	2937.92	3041.03	2875	2958.5		2007-08-29	3924.99	3988.17	3790.69	3837.38		2007-08-29	3560.72	3646.21	3475.76	3539.34		2007-08-29	3559.16	3630.22	3458.02	3522.09		2007-08-29	4687.01	4792.06	4533.22	4637.4		2007-08-29	2822.93
2007-08-30	3663.39	3763.79	3602.86	3702.6		2007-08-30	3250.69	3346.4	3190.17	3273.41		2007-08-30	9381.19	9592.12	8915.21	9200.49		2007-08-30	2979.92	3081.28	2946.21	3038.19		2007-08-30	3859.29	3963.21	3770.85	3901.17		2007-08-30	3567.3	3740.38	3537.15	3690.17		2007-08-30	3537.81	3678.51	3513.51	3628.48		2007-08-30	4667.3	4825.91	4597.18	4760.31		2007-08-30	2781.16
2007-08-31	3710.62	3874.3	3683.3	3802.42		2007-08-31	3294.45	3449.77	3251.46	3404.76		2007-08-31	9130.34	9464.31	8908.88	9291.55		2007-08-31	3055.7	3129.7	3011.33	3045.41		2007-08-31	3918.21	4087	3876.66	4028.43		2007-08-31	3708.76	3802.42	3652.79	3719.72		2007-08-31	3644.01	3732.38	3587.14	3648.76		2007-08-31	4803.86	4934.44	4715.4	4835.95		2007-08-31	2898.51
2007-09-03	3866	3959	3814.67	3900.54		2007-09-03	3450.08	3729.71	3441.23	3718.24		2007-09-03	9359.38	9579.06	9139.78	9336.09		2007-09-03	3081.88	3181.7	3034.34	3133.71		2007-09-03	4071.56	4342.3	4049.96	4273.73		2007-09-03	3744.02	3896.44	3715.73	3832.51		2007-09-03	3680.43	3775.4	3633.94	3719.09		2007-09-03	4861.47	4973.4	4787.54	4864.01		2007-09-03	2973.7
2007-09-04	3900.57	4076.33	3816.23	3936.45		2007-09-04	3760.83	3800.54	3571.23	3638.15		2007-09-04	9328.53	9520.81	9043.14	9218.53		2007-09-04	3157.41	3263.53	3100.25	3161.52		2007-09-04	4292.35	4356.82	4137.79	4176.27		2007-09-04	3847.55	3918.44	3736.51	3798.88		2007-09-04	3747.98	3823.78	3648.95	3707.32		2007-09-04	4883.5	4942.95	4723.03	4778.22		2007-09-04	3014.34
2007-09-05	3929.89	4086.9	3872.74	3984.38		2007-09-05	3644.52	3898.3	3586.8	3807.74		2007-09-05	9181.34	9701.59	9119.73	9456.98		2007-09-05	3176.53	3241.66	3069.5	3151.91		2007-09-05	4162.22	4280.5	4092.56	4221.32		2007-09-05	3797.08	3906.9	3722.27	3855.95		2007-09-05	3719.55	3785.35	3610.76	3697.04		2007-09-05	4784.33	4905.59	4680.22	4827.69		2007-09-05	2941.79
2007-09-06	4007.46	4146.65	3952.24	4077.47		2007-09-06	3831.54	3909.23	3735.16	3802.52		2007-09-06	9494.2	9629.32	9253.42	9412.82		2007-09-06	3169.48	3241.1	3120.75	3170.39		2007-09-06	4257.81	4416.32	4235.37	4303.45		2007-09-06	3880.55	4021.7	3831.14	3926.98		2007-09-06	3727.39	3814.05	3665.65	3734.4		2007-09-06	4862.82	4966.22	4789.69	4869.35		2007-09-06	2959.04
2007-09-07	4080.21	4150.11	3944.32	3976.03		2007-09-07	3770.13	3811.36	3624.96	3665.73		2007-09-07	9329.65	9532.95	9081.09	9178.94		2007-09-07	3155.79	3222.07	3085.49	3136.83		2007-09-07	4300.43	4374.85	4151.9	4213.04		2007-09-07	3902.29	3989.93	3772.14	3838.77		2007-09-07	3727.99	3777.3	3590.79	3633.42		2007-09-07	4842.5	4952.65	4647.61	4760.09		2007-09-07	2957.47
2007-09-10	3934.73	4042.85	3838.92	3996.31		2007-09-10	3597.06	3688.9	3481.57	3642.58		2007-09-10	9067.21	9296.15	8858.82	9176		2007-09-10	3113.01	3245.53	3047.08	3215.29		2007-09-10	4144.07	4331.7	4045.38	4298.8		2007-09-10	3801.16	3959.23	3705.46	3916.86		2007-09-10	3605.86	3750.27	3512.58	3703.44		2007-09-10	4684.55	4966.1	4582.85	4897.41		2007-09-10	2907.68
2007-09-11	4010.4	4104.59	3749.59	3781.93		2007-09-11	3626.23	3843.99	3443.47	3481.22		2007-09-11	9212.64	9552.51	8835.22	8941.76		2007-09-11	3220.19	3274.04	2997.34	3022.57		2007-09-11	4311.85	4411.45	4043.84	4080.51		2007-09-11	3938.23	4036.43	3685.35	3720.45		2007-09-11	3700.27	3784.74	3482.72	3510		2007-09-11	4899.84	4995.69	4544.28	4600.9		2007-09-11	3082.06
2007-09-12	3777.2	3914.66	3653.47	3813.45		2007-09-12	3473.74	3653.34	3449.57	3609.49		2007-09-12	8935.13	9423.25	8821.37	9346.87		2007-09-12	3002.19	3131.41	2922.61	3066.59		2007-09-12	4057.99	4200.51	3974.12	4130.34		2007-09-12	3711.65	3856.15	3604.95	3768.11		2007-09-12	3480.47	3641.49	3409.11	3582.74		2007-09-12	4581.01	4768.02	4464.79	4651.36		2007-09-12	2924.28
2007-09-13	3834.55	3946.28	3775.67	3896.74		2007-09-13	3648.32	3924.15	3621.69	3913.13		2007-09-13	9439.83	9787.37	9245.81	9501.26		2007-09-13	3080.07	3186.1	3025.34	3141.12		2007-09-13	4161.36	4389.22	4115.16	4345.43		2007-09-13	3780.11	3876.64	3683.66	3809.44		2007-09-13	3621.12	3713.12	3520.85	3623.31		2007-09-13	4670.59	4824.21	4578.98	4756.33		2007-09-13	2978.72
2007-09-14	3929.08	4000.17	3822.53	3921.48		2007-09-14	3965.74	4071.54	3853.38	3957.99		2007-09-14	9518.53	9718.21	9207.43	9482.46		2007-09-14	3147.57	3201.53	3054.9	3150.29		2007-09-14	4373.19	4672.75	4316.66	4556		2007-09-14	3821.16	3917.02	3713.34	3839		2007-09-14	3607.13	3749.04	3518.98	3664.95		2007-09-14	4765.87	4958.85	4671.22	4913.79		2007-09-14	3029.25
2007-09-17	3923.12	4048.5	3868.11	3986.56		2007-09-17	3954.98	4139.49	3898.34	4029.15		2007-09-17	9454.86	9782.91	9311.43	9607.76		2007-09-17	3154.72	3297.76	3133.25	3260.82		2007-09-17	4543.58	4819.88	4490.58	4763.49		2007-09-17	3832.36	4023.29	3786.33	3944.25		2007-09-17	3648.42	3798.67	3608.27	3720.26		2007-09-17	4928.57	5133.89	4880.98	5042.81		2007-09-17	3037.52
2007-09-18	3999.33	4058.5	3871.56	3956.48		2007-09-18	4054.15	4153.11	3950.73	4083.87		2007-09-18	9643.08	10126.6	9455.5	9861.71		2007-09-18	3285.86	3449.09	3221.01	3363.64		2007-09-18	4799.63	4844.65	4500.09	4600.79		2007-09-18	3967.36	4076.42	3858.05	3981.48		2007-09-18	3740.49	3837.07	3667.92	3776.95		2007-09-18	5080.28	5223.85	4885.99	5091.24		2007-09-18	3119.07
2007-09-19	3961.58	4204.5	3849.86	4114.26		2007-09-19	4101.21	4388.23	4047.9	4234.07		2007-09-19	9877.11	10039.7	9516.62	9671.5		2007-09-19	3374.2	3463.51	3272.17	3313.81		2007-09-19	4589.47	4624.08	4350.27	4470.3		2007-09-19	3977.39	4075.82	3852.01	3919.5		2007-09-19	3816.06	3865.91	3691.98	3745.17		2007-09-19	5085.95	5180.27	4907.37	4980.3		2007-09-19	3181.59
2007-09-20	4091.62	4213.85	4029.76	4108.84		2007-09-20	4243.39	4433.8	4132.26	4342.7		2007-09-20	9707.57	10048.3	9612.56	9832.1		2007-09-20	3321.24	3396.23	3246.34	3332.68		2007-09-20	4500.62	4616.13	4419.4	4504.01		2007-09-20	3940.65	4062.53	3884.5	3982.84		2007-09-20	3768.78	3862.17	3723.53	3808.05		2007-09-20	4989.02	5205.11	4911.97	5117.64		2007-09-20	3186.1
2007-09-21	4138.13	4232.68	4028.73	4140.58		2007-09-21	4348.07	4596.27	4275.5	4522.11		2007-09-21	9868.14	10325.6	9681.45	10155.1		2007-09-21	3342.45	3390.42	3171.11	3267.17		2007-09-21	4522.42	4560.5	4242.89	4347.94		2007-09-21	3995.79	4078.53	3819.28	3949.65		2007-09-21	3826.13	3904.17	3597.15	3732.57		2007-09-21	5122.16	5246.27	4902.66	5042.86		2007-09-21	3220.25
2007-09-24	4190.67	4361.33	4136.76	4244.91		2007-09-24	4567.15	4769.7	4447.98	4557.13		2007-09-24	10271.7	10905.8	10136.9	10530.6		2007-09-24	3284.75	3382.46	3185.73	3296.96		2007-09-24	4337.51	4444.13	4141.59	4403.32		2007-09-24	3955.55	4114.65	3867.19	4010.94		2007-09-24	3739.78	3804.68	3591.12	3693.58		2007-09-24	5024.4	5206.27	4910.16	5069.71		2007-09-24	3161.92
2007-09-25	4267.46	4312.12	4113.06	4166.99		2007-09-25	4523.44	4567.65	4225.72	4285.6		2007-09-25	10520.3	10741	10067.8	10260.1		2007-09-25	3309.71	3373.9	3214.23	3272.35		2007-09-25	4408.02	4428.89	4197.85	4240.8		2007-09-25	4009.39	4079.84	3856.9	3938.9		2007-09-25	3690.55	3796.06	3599.24	3699.94		2007-09-25	5066.14	5176.56	4909.26	5005.32		2007-09-25	3101.44
2007-09-26	4153.7	4257.66	4037.77	4067.11		2007-09-26	4227.92	4370.11	4033.03	4113.57		2007-09-26	10190.8	10387.2	9813.02	9936.55		2007-09-26	3276.22	3331.17	3137.09	3166.16		2007-09-26	4217.87	4322.74	4113.75	4164.01		2007-09-26	3934.82	4040.66	3821.89	3890.07		2007-09-26	3697.46	3750.13	3581.61	3625.22		2007-09-26	5037.16	5187.21	4900.44	4959.86		2007-09-26	3052.37
2007-09-27	4068.83	4146.81	4011.23	4099.81		2007-09-27	4123.39	4341.25	4092.55	4319.32		2007-09-27	9938.16	10336.9	9762.26	10286.5		2007-09-27	3181.18	3245.92	3112.58	3188.14		2007-09-27	4156.89	4281.8	4121.82	4257.63		2007-09-27	3892.02	4018.13	3811.79	3961.29		2007-09-27	3640.27	3719.22	3584.55	3649.62		2007-09-27	4949.98	5067.28	4851.15	4957.12		2007-09-27	3013.11
2007-09-28	4125.52	4351.49	3971.04	4208.44		2007-09-28	4398.55	4591.82	4374.97	4531.77		2007-09-28	10402.4	10772.1	10316	10537.3		2007-09-28	3220.61	3316.23	3190.72	3263.38		2007-09-28	4296.41	4416.07	4251.08	4359.19		2007-09-28	4000.4	4146.37	3957.56	4082.16		2007-09-28	3699.51	3806.18	3638.21	3734.81		2007-09-28	5006.37	5100.04	4935.41	5040.58		2007-09-28	3072.43
2007-10-08	4286.61	4325.14	4149.87	4211.94		2007-10-08	4659.27	4748.08	4379.74	4559.83		2007-10-08	10787.4	10952.4	10309	10412.5		2007-10-08	3325.31	3375	3206.53	3236.22		2007-10-08	4466	4503.04	4286.02	4324.08		2007-10-08	4159.25	4240.46	4014.16	4067.49		2007-10-08	3811.57	3862.68	3670.95	3718.3		2007-10-08	5129.64	5228.58	4987.33	5054.79		2007-10-08	3149.4
2007-10-09	4207.54	4328.1	4117	4250.54		2007-10-09	4546.42	4578.36	4270.89	4358.91		2007-10-09	10285.5	10682.1	10020.3	10545.4		2007-10-09	3235.37	3287.14	3160.46	3240.48		2007-10-09	4319.33	4359.04	4156.36	4280.56		2007-10-09	4058.77	4194.64	3959.01	4111.61		2007-10-09	3724.56	3810.01	3649.67	3748.16		2007-10-09	5063.44	5131.92	4914.36	5016.96		2007-10-09	3059.37
2007-10-10	4265.91	4394.4	4196.5	4295.52		2007-10-10	4364.79	4633.56	4291.48	4357.68		2007-10-10	10566.4	10977.5	10296	10678.6		2007-10-10	3269.94	3344.98	3179.2	3231.46		2007-10-10	4295.26	4514.21	4263.55	4389.76		2007-10-10	4138.4	4230.32	4027.73	4089.45		2007-10-10	3768.35	3881.92	3690.18	3771.31		2007-10-10	5026.41	5207.59	4933.92	5050.51		2007-10-10	3066.32
2007-10-11	4313.89	4567.01	4248.12	4488.13		2007-10-11	4370.22	4440.13	4177.88	4337.36		2007-10-11	10687.3	11161.7	10506.2	10922.6		2007-10-11	3236.98	3315.75	3157.4	3231.54		2007-10-11	4402.95	4446.49	4290.67	4361.26		2007-10-11	4105.62	4198.76	3966.46	4040.31		2007-10-11	3777.95	3860.53	3683.55	3749.37		2007-10-11	5105.63	5222.3	4940.79	5046.82		2007-10-11	3049.38
2007-10-12	4564.23	4771.84	4354.77	4616.67		2007-10-12	4358.04	4431.42	4099.89	4335.09		2007-10-12	10969	11430.9	10694.7	11294.8		2007-10-12	3244.27	3272.08	2982.39	3136.6		2007-10-12	4394.9	4490.65	4171.28	4365.06		2007-10-12	4045.15	4131.82	3741.51	3993.52		2007-10-12	3760.79	3852.6	3481.76	3690.12		2007-10-12	5076.36	5259.39	4796.43	5076.41		2007-10-12	2980.58
2007-10-15	4672.72	4943.71	4537.61	4872.92		2007-10-15	4333.59	4458.66	4214.4	4302.3		2007-10-15	11513.2	11933	11182.8	11416.2		2007-10-15	3142.91	3302.84	3058.72	3266.48		2007-10-15	4375.96	4622.46	4248.52	4594.7		2007-10-15	3993.67	4156.69	3882.56	4043.91		2007-10-15	3693.51	3800.37	3538.81	3703.55		2007-10-15	5128.3	5264.57	4947.57	5093.09		2007-10-15	2889.97
2007-10-16	4856.03	5103.2	4746.41	4905.99		2007-10-16	4315.46	4620.34	4241.99	4586.75		2007-10-16	11391.4	11536.7	10902.8	11223.3		2007-10-16	3298.41	3372.76	3201.7	3264.46		2007-10-16	4623.14	4724.01	4486.96	4541.65		2007-10-16	4066.91	4178.62	3957.51	4091.16		2007-10-16	3772.73	3863.97	3691.13	3818.29		2007-10-16	5100.02	5263.73	4983.47	5129.51		2007-10-16	2884.82
2007-10-17	4895.43	5108.47	4750.27	5007.81		2007-10-17	4617.12	4662.85	4396.67	4471.31		2007-10-17	11134.8	11525.5	10932	11161.6		2007-10-17	3258.14	3350.32	3184.2	3264.3		2007-10-17	4529.9	4633.26	4442.78	4485.96		2007-10-17	4091.57	4236.36	4001.01	4140.66		2007-10-17	3872.46	3976.49	3768.42	3840.84		2007-10-17	5103.24	5231.07	4958.91	5063.05		2007-10-17	2937.3
2007-10-18	5006.2	5114.12	4784.67	4833.89		2007-10-18	4442.57	4472.03	4198.77	4218.28		2007-10-18	11134.2	11242.6	10548	10642.4		2007-10-18	3261.07	3321.14	3127.3	3163.77		2007-10-18	4514.78	4537.66	4267.23	4315.07		2007-10-18	4137.85	4213.08	3975.24	4041.34		2007-10-18	3822.89	3881.45	3632.24	3698.73		2007-10-18	5063.47	5133.72	4842.15	4903.44		2007-10-18	2917.95
2007-10-19	4903.4	4994.52	4709.17	4848.95		2007-10-19	4234.97	4329.79	4123.8	4200.36		2007-10-19	10682.6	11016.5	10393.3	10745.8		2007-10-19	3184.23	3252.6	3090.63	3149.33		2007-10-19	4338.91	4421.7	4216.34	4267.16		2007-10-19	4050.04	4181.03	3957.37	4059.28		2007-10-19	3712.95	3815.94	3613.07	3700.1		2007-10-19	4929.59	5051.19	4793.88	4890.69		2007-10-19	2869.89
2007-10-22	4760.75	4853.19	4597.18	4644.57		2007-10-22	4120.5	4178.73	3880.36	3919.96		2007-10-22	10554.9	10762.4	10107.2	10276.4		2007-10-22	3125.53	3155.4	2978.47	3008.29		2007-10-22	4204.36	4249.23	4051.59	4097.11		2007-10-22	4018.02	4159.26	3901.74	3992.62		2007-10-22	3672.8	3795.16	3557.17	3642.39		2007-10-22	4844.72	4953.54	4695.5	4780.03		2007-10-22	2804.18
2007-10-23	4633.7	4743.97	4460.57	4676.74		2007-10-23	3902.44	3989.4	3681.39	3872.56		2007-10-23	10241.6	10557.3	9803.15	10329		2007-10-23	3015.59	3092.03	2924.74	3030.73		2007-10-23	4085.03	4209.51	3967.33	4174.8		2007-10-23	3981.24	4090.66	3848.65	3993.53		2007-10-23	3651.31	3748.96	3503.17	3654.67		2007-10-23	4781.66	4890.77	4594.21	4755.85		2007-10-23	2758.8
2007-10-24	4705.94	4980.49	4619.35	4888.21		2007-10-24	3892.96	4009.84	3804.65	3864.47		2007-10-24	10371	10619.9	10085.7	10350.7		2007-10-24	3038.88	3105.68	2951.2	3004.07		2007-10-24	4192.84	4247.66	4045.41	4108.46		2007-10-24	3998.95	4103.9	3868.3	3938.97		2007-10-24	3661.27	3717.74	3538.4	3577.59		2007-10-24	4774.54	4902.1	4649.88	4772.95		2007-10-24	2784.82
2007-10-25	4823.11	4868.3	4501.43	4560.05		2007-10-25	3809.66	3837.27	3573.07	3613.99		2007-10-25	10237.5	10377.6	9670.14	9748.2		2007-10-25	2980.73	3009.25	2752.35	2786.37		2007-10-25	4056.79	4081.82	3806.13	3829.35		2007-10-25	3901.52	3957.78	3628.47	3670.26		2007-10-25	3549.31	3588.72	3280.61	3307.98		2007-10-25	4749.44	4809.78	4402.58	4449.98		2007-10-25	2640.17
2007-10-26	4463.67	4694.41	4323.18	4558.39		2007-10-26	3565.34	3732.72	3532.69	3665.06		2007-10-26	9643.23	9959.44	9466.02	9730.62		2007-10-26	2776.74	2861.11	2694.27	2780.02		2007-10-26	3799.66	3968.46	3750.6	3886.65		2007-10-26	3626.85	3774.91	3547.19	3680.32		2007-10-26	3250.68	3379.07	3165.3	3269.02		2007-10-26	4341.47	4504.77	4214.48	4327.64		2007-10-26	2424.5
2007-10-29	4574.02	4663.28	4426.06	4577.33		2007-10-29	3712.93	3903.36	3668.67	3848.07		2007-10-29	9814.44	10144.9	9586.1	10039.6		2007-10-29	2802.73	2889.46	2742.48	2853.09		2007-10-29	3912.31	4120.24	3861.76	4099.61		2007-10-29	3700.95	3792.55	3602.06	3718.06		2007-10-29	3297.33	3380.87	3211.45	3333.13		2007-10-29	4363.44	4462.6	4194.22	4359.36		2007-10-29	2467.51
2007-10-30	4602.17	4845.16	4522.79	4811.82		2007-10-30	3881.88	4046.21	3838.04	3982.13		2007-10-30	10173.3	10571.8	10021.7	10300.2		2007-10-30	2868.51	2952.67	2794.55	2928.47		2007-10-30	4089.51	4156.12	3942.38	4113.32		2007-10-30	3733.09	3867.84	3655.63	3814.66		2007-10-30	3349.69	3471.09	3269.18	3431.82		2007-10-30	4386.08	4510.09	4299.94	4452.58		2007-10-30	2512.27
2007-10-31	4913.36	4990.47	4751.97	4812.19		2007-10-31	4030.22	4076.87	3900.35	3977.43		2007-10-31	10443.3	10604.7	10124.5	10295.4		2007-10-31	2953.72	3061.57	2919.25	3000.34		2007-10-31	4130.75	4210.22	3998.92	4104.74		2007-10-31	3849.58	3980.3	3789.28	3910.06		2007-10-31	3477.16	3630.1	3429.48	3547.72		2007-10-31	4506.53	4725.94	4452.25	4662.03		2007-10-31	2577.42
2007-11-01	4957.38	5123.41	4880.54	4959.11		2007-11-01	3993.56	4115.18	3932.89	3954.47		2007-11-01	10316.8	10439	9912.06	9962.22		2007-11-01	3005.15	3051.68	2886.03	2918.27		2007-11-01	4090.1	4101.83	3899.81	3929.01		2007-11-01	3912.92	3989.54	3749.08	3802.47		2007-11-01	3560.48	3605.08	3406.8	3441.69		2007-11-01	4660.64	4711.05	4443.67	4478.8		2007-11-01	2644.88
2007-11-02	4855.2	5133.94	4770.49	4997.61		2007-11-02	3877.94	3911.65	3709.19	3743.87		2007-11-02	9773.91	9879.5	9407.22	9490.91		2007-11-02	2877.91	2940.8	2788.35	2852.6		2007-11-02	3856.74	3884.83	3698.04	3724.29		2007-11-02	3756.58	3843.08	3613.29	3715.86		2007-11-02	3366.11	3491.68	3297.96	3390.01		2007-11-02	4398.83	4558.2	4276.28	4410.98		2007-11-02	2490.61
2007-11-05	5021.64	5097.84	4617.35	4680.1		2007-11-05	3698.25	3788.57	3559.82	3634.24		2007-11-05	9395.5	9634.49	9082.26	9238.49		2007-11-05	2841.37	2943.23	2782.47	2883.64		2007-11-05	3722.01	3885.93	3663.13	3787.31		2007-11-05	3699.89	3825.97	3601.03	3714.92		2007-11-05	3385.39	3478.38	3315.25	3417.27		2007-11-05	4379.15	4514.3	4283.95	4394.86		2007-11-05	2471.49
2007-11-06	4578.41	4628	4361.92	4424.46		2007-11-06	3617.51	3748.88	3570.41	3649.7		2007-11-06	9206.56	9416.71	8910.76	9046.87		2007-11-06	2885.4	2943.97	2836.64	2886.95		2007-11-06	3817.59	3926.85	3757.79	3803.41		2007-11-06	3715.12	3828.15	3647.99	3736.54		2007-11-06	3448.73	3514.3	3363.98	3412.2		2007-11-06	4414.42	4541.54	4325.53	4423.63		2007-11-06	2509.78
2007-11-07	4420.97	4576.42	4326.3	4473.41		2007-11-07	3705.56	3801.43	3659.39	3770.66		2007-11-07	9127.24	9338.55	8901.87	9251.12		2007-11-07	2896.42	2935.49	2812.03	2875.72		2007-11-07	3853.01	3904.41	3643.25	3734.31		2007-11-07	3758.36	3825.27	3632.31	3740.24		2007-11-07	3394.69	3458.95	3272.8	3341.71		2007-11-07	4432.74	4533.61	4281.79	4387.81		2007-11-07	2553.94
2007-11-08	4438.08	4468.2	4185.63	4209.18		2007-11-08	3757.63	3799.15	3588.35	3618.89		2007-11-08	9219.04	9294.78	8605.58	8676.77		2007-11-08	2872.95	2916.64	2755.74	2777.42		2007-11-08	3721.55	3746.04	3509.84	3525.02		2007-11-08	3726.93	3773.14	3553.23	3581.7		2007-11-08	3319.06	3345.22	3148.68	3161.99		2007-11-08	4369.29	4414.53	4113.71	4152.22		2007-11-08	2547.76
2007-11-09	4143.89	4342.81	4011.63	4227.87		2007-11-09	3575.93	3642.32	3446.76	3525.4		2007-11-09	8536.14	8728.85	8097.7	8326.7		2007-11-09	2754.5	2801.28	2667.98	2720.26		2007-11-09	3482.85	3565.83	3377.15	3430.61		2007-11-09	3550.93	3647.12	3469.79	3568.88		2007-11-09	3124.83	3210.72	3052.77	3113.21		2007-11-09	4110.98	4192.74	3964.19	4066.85		2007-11-09	2431.94
2007-11-12	4079.48	4190.55	3935.71	4059.35		2007-11-12	3418.09	3479.87	3198.74	3291.3		2007-11-12	8020.67	8214.25	7613.92	7868.3		2007-11-12	2669.36	2731.03	2566.5	2643.5		2007-11-12	3352.18	3491.42	3148.23	3406.43		2007-11-12	3511.42	3591.8	3377.47	3514.19		2007-11-12	3076.69	3133.66	2927.29	3029.88		2007-11-12	3985.38	4077.72	3844.31	3939.73		2007-11-12	2373.95
2007-11-13	4104.37	4283.45	4041.09	4146.34		2007-11-13	3332.44	3417.09	3146.36	3202.31		2007-11-13	7925.74	8129.49	7607.98	7766.06		2007-11-13	2670.53	2742.72	2609.37	2671.11		2007-11-13	3412.48	3583.51	3359.52	3441.03		2007-11-13	3538.4	3619.58	3447.5	3503.99		2007-11-13	3058	3152.69	3004.26	3068.63		2007-11-13	3998.83	4088.1	3860.67	3936.88		2007-11-13	2400.17
2007-11-14	4228.05	4366.16	4123.11	4329.98		2007-11-14	3240.37	3467.79	3170.64	3445.83		2007-11-14	7897.47	8374.81	7662.11	8350.5		2007-11-14	2706.92	2782.08	2662.23	2770.27		2007-11-14	3508.23	3633.91	3438.44	3622.48		2007-11-14	3535.85	3641.85	3465.4	3616.32		2007-11-14	3113.71	3189.68	3052.06	3168.94		2007-11-14	3971.34	4174.56	3919.86	4151.53		2007-11-14	2421.29
2007-11-15	4335.43	4367.74	4266.46	4294.14		2007-11-15	3410.27	3463.12	3299.34	3335.83		2007-11-15	8386.47	8762.19	8169.55	8377.53		2007-11-15	2764.67	2803.71	2696.9	2721.7		2007-11-15	3613.57	3663.92	3506.08	3535.39		2007-11-15	3613.39	3662.03	3515.24	3556.09		2007-11-15	3155.61	3214.07	3084.31	3114.39		2007-11-15	4148.86	4229.29	4027.77	4086.03		2007-11-15	2481.97
2007-11-16	4190.3	4360.72	4135.15	4287.08		2007-11-16	3264.76	3386.96	3205.73	3349.99		2007-11-16	8168.28	8350.69	7971.35	8214.67		2007-11-16	2687.1	2750.23	2644.09	2714.66		2007-11-16	3474.67	3509.61	3391.94	3461.55		2007-11-16	3516.52	3593.36	3439.69	3543.3		2007-11-16	3091.21	3166.68	3055.39	3136.07		2007-11-16	4047.4	4112.11	3954.51	4065.6		2007-11-16	2427.63
2007-11-19	4300.84	4326.81	4184.46	4242.44		2007-11-19	3367.84	3439.12	3302.71	3364.04		2007-11-19	8226.43	8360.18	8030.91	8160.04		2007-11-19	2721.57	2788.75	2697.58	2764.79		2007-11-19	3483.44	3598.86	3473.85	3549.18		2007-11-19	3552.81	3657.86	3495.89	3589.89		2007-11-19	3144.41	3217.95	3104.79	3184.81		2007-11-19	4083.6	4225.93	4041.37	4145.27		2007-11-19	2443.58
2007-11-20	4205.5	4293.82	4119.99	4242.06		2007-11-20	3357.28	3445.88	3289.73	3403.31		2007-11-20	8055	8349.15	7850.73	8233.68		2007-11-20	2765.09	2841.17	2723.6	2810.74		2007-11-20	3524.17	3751.71	3479.69	3699.3		2007-11-20	3579.56	3695.1	3539.53	3659.56		2007-11-20	3186.13	3266.14	3155.54	3223.87		2007-11-20	4145.43	4284.59	4094.9	4231.48		2007-11-20	2506.34
2007-11-21	4253.99	4307.4	4146.56	4165.5		2007-11-21	3429.16	3575.33	3409.95	3449.19		2007-11-21	8266.57	8463.97	8093.93	8138.85		2007-11-21	2822.76	2861.6	2743.52	2761.97		2007-11-21	3740.53	3808.08	3625.52	3639.49		2007-11-21	3669.37	3734.47	3582.62	3619.89		2007-11-21	3280.21	3316.46	3150.59	3199.21		2007-11-21	4248.22	4310.05	4142.24	4172.86		2007-11-21	2545.03
2007-11-22	4080.68	4161.39	3967.31	3983.74		2007-11-22	3360.16	3447.42	3265.46	3297.2		2007-11-22	7939.61	8021.05	7526.83	7582.59		2007-11-22	2720.21	2753.75	2611.06	2627.25		2007-11-22	3566.8	3661.72	3481.09	3529.36		2007-11-22	3568.76	3624.73	3445.87	3483.44		2007-11-22	3152.1	3225.68	3009.45	3047.08		2007-11-22	4112.41	4157.75	3939.87	3973.72		2007-11-22	2455.91
2007-11-23	3956.4	4031.33	3865.99	3992.22		2007-11-23	3259.67	3411.08	3232.66	3388.69		2007-11-23	7454.26	7717.65	7319.39	7644.93		2007-11-23	2608.91	2684.98	2587.19	2674.91		2007-11-23	3503.01	3606.68	3451.4	3594.79		2007-11-23	3458.77	3572.81	3410.2	3543.83		2007-11-23	3017.32	3128.83	2978.07	3106.16		2007-11-23	3940.42	4067.24	3891.65	4042.13		2007-11-23	2352.41
2007-11-26	4042.09	4078.01	3896.78	3908.31		2007-11-26	3450.98	3526.45	3372.45	3392.86		2007-11-26	7791.83	7928.04	7482.51	7532.71		2007-11-26	2710.49	2739.9	2636.71	2654.36		2007-11-26	3659.97	3703.77	3504.12	3517.89		2007-11-26	3581.39	3639.73	3476	3501		2007-11-26	3151.88	3193.87	3031.97	3051.76		2007-11-26	4097.18	4184.06	3985.54	4015.31		2007-11-26	2443.03
2007-11-27	3868.95	3897.05	3756.67	3775.08		2007-11-27	3361.25	3442.53	3317.09	3391.94		2007-11-27	7444.24	7791.21	7304.22	7550.8		2007-11-27	2642.46	2682.86	2599.26	2618.66		2007-11-27	3478.6	3566.93	3429.66	3455.53		2007-11-27	3479.95	3543.83	3401.26	3456.27		2007-11-27	3024.94	3072.74	2961.66	2988.45		2007-11-27	3996.71	4066.04	3935.4	3981		2007-11-27	2391.35
2007-11-28	3778.31	3836.32	3681.65	3714.97		2007-11-28	3411.23	3489.76	3363.52	3417.45		2007-11-28	7594.91	7705.61	7395.19	7461.64		2007-11-28	2630.48	2683.93	2555.57	2589		2007-11-28	3482.38	3524.76	3343.44	3379.57		2007-11-28	3464.79	3530.5	3394.33	3429.79		2007-11-28	3012.04	3068.99	2940.11	2978.58		2007-11-28	4004.05	4053.6	3887.39	3928.31		2007-11-28	2419.09
2007-11-29	3776.98	3907.09	3719.33	3889.99		2007-11-29	3459.44	3544.24	3393.92	3519.13		2007-11-29	7551.52	7761.6	7371.86	7695.63		2007-11-29	2618.6	2677.98	2565.43	2660.96		2007-11-29	3421.04	3486.84	3286.55	3450.81		2007-11-29	3475.31	3552.32	3384.37	3506.09		2007-11-29	2995.18	3074.22	2961.42	3052.87		2007-11-29	3969.86	4055.03	3862.68	4010.71		2007-11-29	2431.23
2007-11-30	3865.65	3877.13	3737.85	3756.44		2007-11-30	3544.65	3576.02	3417.97	3437.47		2007-11-30	7720.83	7764.04	7407.08	7449.17		2007-11-30	2666.61	2685.24	2582.99	2613.39		2007-11-30	3448.97	3465.8	3321.89	3345.61		2007-11-30	3509.19	3547.37	3373.26	3417.47		2007-11-30	3071.14	3085.75	2978.89	3004.37		2007-11-30	4000.55	4040.65	3897.94	3960.64		2007-11-30	2497.81
2007-12-03	3726.33	3773.07	3651.7	3714.32		2007-12-03	3409.42	3455.95	3327.56	3385.56		2007-12-03	7401.53	7530.72	7296.02	7403.33		2007-12-03	2616.26	2654.39	2560.97	2609.55		2007-12-03	3335.72	3452.65	3309.98	3381.54		2007-12-03	3402.58	3481.22	3338.89	3432.6		2007-12-03	2980.28	3056.18	2934.03	3021.31		2007-12-03	3947.82	4055.56	3900.67	4009.44		2007-12-03	2436.43
2007-12-04	3733.26	3833.64	3713.04	3758.53		2007-12-04	3387.27	3437.22	3341.75	3379.54		2007-12-04	7425.92	7629.06	7397.82	7515.55		2007-12-04	2619.25	2672.07	2591.33	2622.12		2007-12-04	3392.62	3553.42	3385.97	3504.56		2007-12-04	3441.77	3522.68	3401.46	3470.58		2007-12-04	3034.7	3089.13	3000.64	3036.96		2007-12-04	4026.86	4095.13	3970.88	4039.79		2007-12-04	2486.79
2007-12-05	3764.15	3884.3	3720.76	3849		2007-12-05	3375.45	3483.83	3344.59	3466.56		2007-12-05	7502.79	7971.08	7421.42	7864.97		2007-12-05	2632.75	2722.66	2613.53	2705.89		2007-12-05	3506.81	3756.88	3481.67	3716.09		2007-12-05	3469.47	3564.52	3435.2	3537.02		2007-12-05	3044.91	3120.87	3013.78	3099.72		2007-12-05	4047.28	4160.29	4004.49	4124.55		2007-12-05	2469.43
2007-12-06	3856.98	3877.58	3787.2	3834.25		2007-12-06	3489.95	3579.21	3462.73	3507.14		2007-12-06	7897.1	7944.6	7675.57	7760.82		2007-12-06	2718.57	2750.66	2665.77	2706.35		2007-12-06	3735.92	3774.6	3629.4	3702.1		2007-12-06	3547.64	3606.93	3482.9	3547.24		2007-12-06	3110.36	3160.68	3075.97	3125.38		2007-12-06	4145.03	4202.59	4078.3	4150.31		2007-12-06	2531.69
2007-12-07	3839.14	3928.79	3802.45	3903.38		2007-12-07	3512.93	3572.14	3470.93	3544.18		2007-12-07	7778.15	7987.13	7753.46	7929.2		2007-12-07	2715.75	2789.04	2696.57	2769.44		2007-12-07	3710.89	3872.66	3694.48	3793.56		2007-12-07	3549.95	3654.21	3517.28	3614.94		2007-12-07	3135.46	3208.53	3106.03	3178.14		2007-12-07	4165.92	4284.01	4127.29	4233.2		2007-12-07	2539.59
2007-12-10	3842.42	4001.44	3804.65	3963.57		2007-12-10	3495.35	3690.14	3459.69	3659.15		2007-12-10	7863.74	8341.51	7788.43	8277.59		2007-12-10	2731.35	2859.57	2709.46	2842.67		2007-12-10	3744.43	3929.94	3713.18	3877.37		2007-12-10	3577.23	3787.38	3548.25	3754.53		2007-12-10	3139.41	3288.66	3113.53	3260.09		2007-12-10	4172.81	4369.24	4141.03	4335.88		2007-12-10	2534.35
2007-12-11	3973.28	4056.96	3924.83	3994.08		2007-12-11	3672.47	3718.42	3599.86	3663.07		2007-12-11	8320.88	8360.28	8065.71	8196.53		2007-12-11	2857.04	2910.2	2818.74	2878.03		2007-12-11	3893.05	3935.67	3796.85	3870.98		2007-12-11	3768.77	3868.31	3716.98	3822.13		2007-12-11	3266.75	3343.82	3221.83	3296.95		2007-12-11	4336.53	4406.62	4248.73	4329.39		2007-12-11	2646.64
2007-12-12	3969.37	4013.56	3887.18	3944.68		2007-12-12	3640.12	3720.94	3595.73	3665.1		2007-12-12	8160.34	8224.53	7976.75	8058.63		2007-12-12	2867.33	2937.74	2835.2	2892.01		2007-12-12	3875.46	3970.84	3806.76	3869.27		2007-12-12	3814.39	3919.47	3758.06	3870.76		2007-12-12	3287.93	3363.97	3244.86	3318.94		2007-12-12	4325.39	4377.37	4232	4319.48		2007-12-12	2658.19
2007-12-13	3933.49	3954.12	3811.65	3823.82		2007-12-13	3657.98	3694.12	3463.16	3476.86		2007-12-13	8015.66	8093.02	7656.78	7684.16		2007-12-13	2887.15	2948.61	2794.4	2806.68		2007-12-13	3863.28	3902.29	3650.73	3663.09		2007-12-13	3857.02	3935.57	3726.65	3759.04		2007-12-13	3303.17	3394.23	3205.41	3245.37		2007-12-13	4318.8	4388.3	4164.36	4188.89		2007-12-13	2675.89
2007-12-14	3784.24	3852.89	3737.75	3842.46		2007-12-14	3438.72	3516.65	3360.11	3500.17		2007-12-14	7578.8	7838.49	7483.6	7811.43		2007-12-14	2773.76	2867.32	2734.26	2854.82		2007-12-14	3607.5	3769.94	3564.94	3757.82		2007-12-14	3720.53	3872.84	3672.44	3853.77		2007-12-14	3219.06	3322.73	3164.78	3298.89		2007-12-14	4147.25	4266.06	4095.57	4248.5		2007-12-14	2577.34
2007-12-17	3847.96	3877.57	3748.91	3793.83		2007-12-17	3506.92	3552.65	3360.21	3379.45		2007-12-17	7809.49	7850.63	7525.24	7553.78		2007-12-17	2865.4	2913.31	2807.31	2835.03		2007-12-17	3769.24	3802.2	3637.06	3669.15		2007-12-17	3863.64	3960.75	3813.64	3877.85		2007-12-17	3301.9	3372.88	3241.13	3288.95		2007-12-17	4258.42	4312.76	4142.51	4188.34		2007-12-17	2648.18
2007-12-18	3789.23	3822.27	3702.07	3736.83		2007-12-18	3374.86	3520.36	3358.91	3424.18		2007-12-18	7504.98	7668.64	7418.08	7518.98		2007-12-18	2825.89	2882.13	2787.8	2826.78		2007-12-18	3652.32	3760.42	3596.24	3737.07		2007-12-18	3872.76	3942.76	3790.73	3829		2007-12-18	3278.81	3368.71	3233.51	3287.68		2007-12-18	4180.2	4316.15	4116.26	4210.46		2007-12-18	2646.62
2007-12-19	3751.11	3854.28	3742.29	3808.8		2007-12-19	3481.64	3524.06	3433.31	3479.92		2007-12-19	7645.83	7794.19	7565.53	7710.83		2007-12-19	2852.08	2928.1	2825.53	2890.43		2007-12-19	3775.55	3927.41	3742.91	3888.56		2007-12-19	3855.86	3967.15	3822.27	3925.51		2007-12-19	3330.44	3383.06	3283.21	3346.65		2007-12-19	4247.2	4375.24	4212.05	4334.69		2007-12-19	2690.56
2007-12-20	3828.77	3966.3	3775.52	3939.59		2007-12-20	3492.91	3558.75	3444.41	3537.3		2007-12-20	7738.39	7890.32	7634.46	7829.22		2007-12-20	2899.87	2973.45	2871.38	2931.18		2007-12-20	3902.49	3961.57	3848.87	3912.79		2007-12-20	3926.82	4030.19	3890.81	3974.92		2007-12-20	3366.94	3511.91	3326.96	3487.69		2007-12-20	4353.06	4471.2	4316.02	4420.28		2007-12-20	2731.54
2007-12-21	3925.94	3992.72	3898.97	3960.87		2007-12-21	3519.38	3604.9	3502.51	3580.8		2007-12-21	7808.22	8204.67	7778.85	8106.76		2007-12-21	2930.64	3005.05	2914.55	2980.59		2007-12-21	3895.11	4022.73	3874.58	3983.53		2007-12-21	3964.48	4069.95	3935.54	4034.35		2007-12-21	3485.67	3658.3	3460.87	3600.54		2007-12-21	4395.26	4510.2	4371.12	4463.14		2007-12-21	2731.77
2007-12-24	3968.54	4197.51	3935	4110.74		2007-12-24	3602.27	3742.39	3585.73	3669.95		2007-12-24	8198.33	8383.67	8124.5	8211.73		2007-12-24	2998.61	3089.73	2972.79	3042.69		2007-12-24	3980.89	4061.57	3896.47	3993.2		2007-12-24	4063.66	4210.5	4019.44	4126.72		2007-12-24	3643.72	3749.73	3575.38	3666.84		2007-12-24	4510.49	4681.12	4471.45	4586.44		2007-12-24	2873.16
2007-12-25	4102.79	4146.72	4028.22	4071.28		2007-12-25	3680.94	3710.91	3622.49	3654.41		2007-12-25	8240.04	8391.05	8150.24	8242.04		2007-12-25	3052.12	3092.59	3002.03	3049.63		2007-12-25	3999.55	4176.66	3974.99	4104.69		2007-12-25	4132.8	4256.45	4080.76	4196.98		2007-12-25	3683.28	3773.49	3629.53	3716.14		2007-12-25	4581.8	4705.01	4548.5	4654.87		2007-12-25	2866.29
2007-12-26	4080.08	4161.67	4026.67	4117.63		2007-12-26	3658.53	3732.95	3626.85	3700.01		2007-12-26	8273.23	8471.09	8187.34	8426.45		2007-12-26	3055.12	3120.8	3022.87	3093.69		2007-12-26	4121.12	4179.87	4043.07	4126.05		2007-12-26	4215.24	4348.54	4160.04	4305.89		2007-12-26	3729.11	3842.24	3680.9	3804.08		2007-12-26	4678.97	4808.19	4628.47	4726.92		2007-12-26	2908.19
2007-12-27	4132.1	4198.08	4055.01	4150.2		2007-12-27	3711.28	3809.79	3661.53	3756.94		2007-12-27	8499.87	8756.68	8420.77	8604.6		2007-12-27	3107.52	3175.2	3071.64	3120.28		2007-12-27	4128.89	4209.65	4079.99	4177.59		2007-12-27	4319.04	4435.77	4246.9	4343.65		2007-12-27	3826.13	3895.03	3750.32	3825.72		2007-12-27	4750.28	4823.86	4669.54	4729.86		2007-12-27	2963.86
2007-12-28	4166.34	4195.24	4052.62	4071.37		2007-12-28	3766.59	3827.17	3707.21	3741.17		2007-12-28	8635.25	8770.12	8445.96	8545.16		2007-12-28	3126.72	3155.84	3049.29	3074.79		2007-12-28	4202.46	4247.06	4130.43	4174.57		2007-12-28	4345.03	4423.19	4254.24	4323.81		2007-12-28	3854.87	3902.44	3748.46	3806.4		2007-12-28	4746.31	4856.8	4670.62	4773.25		2007-12-28	2960.03
2008-01-02	4075.3	4129.99	3999.42	4071.89		2008-01-02	3746.11	3789.5	3643.32	3702.13		2008-01-02	8554.83	8639.23	8309.51	8488.09		2008-01-02	3084.25	3173.91	3044.72	3141.61		2008-01-02	4180.75	4232.77	4061.45	4164.25		2008-01-02	4343.16	4555.11	4282.16	4505.32		2008-01-02	3786.86	3948.4	3712.75	3897.45		2008-01-02	4787.06	5013.85	4745.95	4978.04		2008-01-02	2935.46
2008-01-03	4084.25	4201.52	4010.75	4173.51		2008-01-03	3710.9	3789.98	3616.34	3742.74		2008-01-03	8498.33	8739.3	8267.82	8665.44		2008-01-03	3149.11	3262.94	3101.1	3235.52		2008-01-03	4148.9	4386.56	4020.72	4355.48		2008-01-03	4512.29	4724.95	4427.34	4623.86		2008-01-03	3895.85	4013.72	3826.84	3936.65		2008-01-03	5003.84	5140.08	4907.8	5020.41		2008-01-03	3053.13
2008-01-04	4186.14	4258.72	4144.12	4192.06		2008-01-04	3760.55	3866.42	3725.08	3792.46		2008-01-04	8740.7	9181.65	8697.46	9061.57		2008-01-04	3256.74	3308.49	3211.19	3250.73		2008-01-04	4351.77	4417.31	4287.95	4319.42		2008-01-04	4617.36	4727.08	4509.44	4649.33		2008-01-04	3952.48	4027.94	3864.89	3957.26		2008-01-04	5034.2	5157.41	4927.16	5051.59		2008-01-04	3109.41
2008-01-07	4193.6	4246.41	4135.33	4187.7		2008-01-07	3795.75	4007.53	3767.41	3970.28		2008-01-07	9078.18	9289.75	8948.32	9118.8		2008-01-07	3261.43	3309.64	3207.63	3272.12		2008-01-07	4306.5	4426.49	4249.29	4360.15		2008-01-07	4630.21	4891.54	4569.55	4804.01		2008-01-07	4014.72	4171.85	3938.48	4112.14		2008-01-07	5042.98	5274.01	4982.48	5217.54		2008-01-07	3089.53
2008-01-08	4214.77	4303.36	4129.94	4173.38		2008-01-08	3991.45	4060.3	3844.82	3886.78		2008-01-08	9145.59	9376.48	8921.19	9072.55		2008-01-08	3285.52	3320.36	3157.32	3189.87		2008-01-08	4381.71	4532.68	4300.99	4359.85		2008-01-08	4816.54	4925.3	4630.35	4731.61		2008-01-08	4109.82	4168.69	3903.99	3970.37		2008-01-08	5248.77	5310.28	5002.08	5049.78		2008-01-08	3175.27
2008-01-09	4152.87	4231.69	4117.02	4206.13		2008-01-09	3854.24	4057.97	3820	4028.15		2008-01-09	9146.97	9457.48	9062.34	9382.19		2008-01-09	3178.02	3262.78	3138.87	3250.11		2008-01-09	4335.12	4505.12	4292.12	4465.08		2008-01-09	4693.34	4979.26	4653.48	4930.01		2008-01-09	3934.58	4064.73	3889.87	4038.75		2008-01-09	5043.63	5226.34	4974.23	5187.5		2008-01-09	3075.27
2008-01-10	4210.61	4242.82	4119.22	4160.65		2008-01-10	4050.09	4256.39	4000.97	4198.84		2008-01-10	9437.63	9735.51	9340.82	9540.22		2008-01-10	3246.8	3280.03	3159.42	3210.91		2008-01-10	4485.7	4696.51	4462.6	4589.85		2008-01-10	4931.7	5063.95	4821.9	4902.18		2008-01-10	4054.68	4107.71	3966.7	3999.42		2008-01-10	5221.95	5394.91	5124.22	5225.05		2008-01-10	3187.43
2008-01-11	4165.36	4214.68	4081.69	4141.59		2008-01-11	4199.62	4285.04	4117.47	4198.42		2008-01-11	9566.85	9645.67	9290.12	9413.99		2008-01-11	3213.72	3247.68	3113.18	3182.34		2008-01-11	4616.31	4650.3	4486.84	4556.84		2008-01-11	4895.63	4988.59	4718.27	4866.68		2008-01-11	3996.7	4040.88	3882.32	3970.89		2008-01-11	5231.9	5358.09	5116.02	5253.92		2008-01-11	3214.59
2008-01-14	4151.31	4210.74	4080.16	4159.38		2008-01-14	4204.44	4265.98	4107.4	4159.91		2008-01-14	9414.94	9576.84	9205.85	9432.05		2008-01-14	3184.89	3248.01	3138.39	3208.28		2008-01-14	4582.98	4672.4	4503.07	4604.35		2008-01-14	4851.42	4989.33	4750.46	4908.27		2008-01-14	3960.61	4064.13	3911.13	4012.69		2008-01-14	5254.99	5433.7	5196.3	5367.28		2008-01-14	3160.29
2008-01-15	4160.65	4185.24	4083.15	4118.77		2008-01-15	4154.59	4255.18	4085.91	4158.29		2008-01-15	9455.53	9711.52	9252.91	9594.33		2008-01-15	3213.92	3285	3167.45	3241.37		2008-01-15	4626.87	4740.55	4549.82	4606.05		2008-01-15	4909	5035.2	4829.89	4948.47		2008-01-15	4032.28	4121.92	3960.88	4039.37		2008-01-15	5389.92	5511.97	5279.42	5387.15		2008-01-15	3184.85
2008-01-16	4099.71	4115.6	4041.25	4058.51		2008-01-16	4118.74	4177.36	3973.62	4034.09		2008-01-16	9452.22	9507.04	9136.33	9195.15		2008-01-16	3220.04	3251.27	3129.62	3160.76		2008-01-16	4562.6	4597.06	4338.05	4383.89		2008-01-16	4929.85	5081.44	4843.96	4978.22		2008-01-16	4011.57	4040.63	3908.99	3933.76		2008-01-16	5350.25	5418.5	5168.18	5241.07		2008-01-16	3197.4
2008-01-17	3986.9	4098.7	3830.71	3941.34		2008-01-17	3993.99	4097.64	3811.03	3978.33		2008-01-17	9066.24	9261.75	8616.23	8820.53		2008-01-17	3140.91	3200.94	2966.09	3049.34		2008-01-17	4340.33	4429.38	4077.05	4202.94		2008-01-17	4952.88	5068.01	4629.96	4813.26		2008-01-17	3898.7	3985.86	3674.56	3806.28		2008-01-17	5197.54	5386.21	4990.65	5167.45		2008-01-17	3153.15
2008-01-18	3923.22	3973.99	3854.07	3944.91		2008-01-18	3959	4185.33	3912.93	4112.97		2008-01-18	8814.75	9025.2	8696.78	8936.57		2008-01-18	3062.35	3129.13	3014.24	3098.61		2008-01-18	4200.53	4311.17	4133.17	4242.12		2008-01-18	4803.84	4910.64	4631.48	4791.35		2008-01-18	3790.84	3932.46	3735.23	3897.75		2008-01-18	5162.15	5292.37	5059.61	5216.03		2008-01-18	3099.3
2008-01-21	3931.97	3981.92	3716.33	3757.12		2008-01-21	4117.87	4176.38	3914.89	3973.35		2008-01-21	8927.25	8976.46	8340.1	8415.92		2008-01-21	3115.77	3163.32	2922.67	2957.7		2008-01-21	4255.92	4299.22	3938.09	3965.88		2008-01-21	4821.64	4932.99	4593.38	4667.27		2008-01-21	3896.29	3948.61	3688.38	3721.77		2008-01-21	5224.33	5307.75	4883.62	4944.13		2008-01-21	3124.43
2008-01-22	3678.19	3702.72	3431.79	3499.29		2008-01-22	3855.7	3916.2	3609.58	3635.17		2008-01-22	8130.85	8215.95	7733.76	7755.96		2008-01-22	2901.51	2917.11	2682.41	2703.97		2008-01-22	3857.9	3971.75	3605.18	3690.48		2008-01-22	4537.74	4694.69	4250.02	4371.33		2008-01-22	3612.63	3657.45	3362.44	3392.87		2008-01-22	4798.63	4848.59	4498.93	4517.96		2008-01-22	2936.78
2008-01-23	3487.79	3649.07	3450.66	3603.08		2008-01-23	3619.69	3832.91	3571.76	3803.58		2008-01-23	7710.88	8080.77	7561.99	7972.67		2008-01-23	2719.78	2861.37	2667.31	2836.56		2008-01-23	3746.55	3929.35	3699.2	3908.25		2008-01-23	4392.85	4667.62	4313.49	4636.92		2008-01-23	3433.72	3603.27	3365.8	3574.06		2008-01-23	4481.21	4781.18	4426.79	4723.02		2008-01-23	2768.84
2008-01-24	3643.45	3727.27	3544.83	3621.6		2008-01-24	3848	4070.98	3822.27	3975.76		2008-01-24	7990.2	8121.06	7721.48	7918.78		2008-01-24	2869.39	2936.53	2804.66	2885.03		2008-01-24	3954.52	3999.69	3789.62	3885.35		2008-01-24	4686.74	4972.03	4614.62	4878.48		2008-01-24	3597.11	3718.33	3534.84	3638.53		2008-01-24	4758.6	4879.05	4611.26	4756.03		2008-01-24	2969.88
2008-01-25	3620.27	3702.91	3530.81	3631.46		2008-01-25	3998.72	4132.68	3898.96	3956.75		2008-01-25	7949.65	8274.54	7881.86	8094.52		2008-01-25	2877.62	2943.39	2808.22	2884.61		2008-01-25	3872.12	3985.73	3731.42	3894.74		2008-01-25	4889.25	5031.89	4740.91	4845.76		2008-01-25	3632.14	3714.82	3542.52	3639.34		2008-01-25	4746.62	4925.58	4647.02	4841.42		2008-01-25	3050.89
2008-01-28	3580.41	3617.63	3320.19	3359.38		2008-01-28	3957.37	4054.27	3766.01	3861.14		2008-01-28	8091.32	8125.73	7466.37	7531.44		2008-01-28	2869.2	2881.98	2634.23	2652.13		2008-01-28	3851.98	3866.31	3561.17	3585.12		2008-01-28	4830.05	4906.69	4474.58	4558.2		2008-01-28	3609.47	3638.11	3330.86	3353.76		2008-01-28	4822.17	4887.39	4441.3	4506.26		2008-01-28	3034.66
2008-01-29	3362.76	3457.58	3293.84	3382.41		2008-01-29	3910.58	4016.07	3770.38	3859.22		2008-01-29	7520.32	7734.22	7352.25	7530.2		2008-01-29	2666.7	2753.45	2615.55	2710.38		2008-01-29	3583.94	3715.55	3521.32	3615.4		2008-01-29	4559.63	4727.74	4448.85	4599.75		2008-01-29	3378.62	3495.88	3295.5	3433.23		2008-01-29	4552.29	4708.8	4413.38	4587.63		2008-01-29	2821.88
2008-01-30	3416.12	3508.61	3312.68	3389.25		2008-01-30	3920.21	3949.12	3565.15	3641.3		2008-01-30	7636.1	7803.28	7421.46	7570.32		2008-01-30	2742.58	2802.77	2652.75	2726.75		2008-01-30	3667.78	3745.72	3548.57	3650.09		2008-01-30	4645.55	4750.67	4412.38	4573.38		2008-01-30	3462.1	3540.32	3338.79	3442.39		2008-01-30	4630.03	4731.97	4480.41	4594.6		2008-01-30	2904.42
2008-01-31	3389.93	3501.58	3295.03	3364.45		2008-01-31	3594.21	3615.58	3400.92	3450.57		2008-01-31	7524.94	7607.2	7314.09	7374.5		2008-01-31	2727.03	2773.63	2643.31	2673.12		2008-01-31	3656.04	3802.6	3592.01	3673.65		2008-01-31	4558.62	4612.88	4313.94	4372.06		2008-01-31	3429.5	3488.86	3335.44	3353.24		2008-01-31	4560.47	4668.82	4379.84	4430.03		2008-01-31	2892.38
2008-02-01	3374.52	3431.74	3183.4	3271.27		2008-02-01	3423.14	3521.44	3297.75	3427.03		2008-02-01	7387.38	7481.89	6913.2	7092.95		2008-02-01	2681.21	2714.87	2487.52	2570.99		2008-02-01	3677.03	3747.79	3471.36	3647.64		2008-02-01	4331.99	4414.57	4030.65	4225.54		2008-02-01	3367.02	3409.22	3118.02	3234.79		2008-02-01	4432.01	4494.65	4084.06	4242.7		2008-02-01	2785.98
2008-02-04	3334.7	3543.59	3322.25	3532.99		2008-02-04	3520.65	3730.38	3498.9	3715.59		2008-02-04	7331.05	7681.77	7267.1	7665.71		2008-02-04	2635.8	2783.59	2616.8	2774.55		2008-02-04	3753.67	3992.34	3738.12	3986.42		2008-02-04	4347.28	4599.8	4303.14	4582.12		2008-02-04	3332.01	3531.11	3297.62	3518.83		2008-02-04	4353.93	4619.62	4329.58	4611.21		2008-02-04	2745.47
2008-02-05	3480.82	3563.82	3411.94	3494.44		2008-02-05	3729.73	3757.67	3576.02	3631.77		2008-02-05	7753.76	7942.03	7556.29	7768.75		2008-02-05	2789.62	2852.45	2727.74	2810.07		2008-02-05	4009.46	4108.95	3920.51	3998.75		2008-02-05	4577.28	4688.57	4429.42	4562.47		2008-02-05	3511.53	3603.48	3443.57	3552.3		2008-02-05	4624.64	4747.72	4531.86	4660.38		2008-02-05	2879.78
2008-02-13	3434.52	3484.9	3352.56	3420.29		2008-02-13	3587.94	3633.9	3493.95	3562.85		2008-02-13	7749.18	7810.36	7488.61	7625.97		2008-02-13	2801.97	2871.31	2744.16	2810.15		2008-02-13	3943.22	3986.84	3842.74	3889.46		2008-02-13	4512.76	4645.84	4417.31	4534.48		2008-02-13	3514.31	3579.53	3427.46	3503.15		2008-02-13	4626.35	4790.12	4532.62	4667.03		2008-02-13	2861.29
2008-02-14	3451.25	3514.79	3410.14	3481.84		2008-02-14	3579.26	3663.02	3544.47	3604.43		2008-02-14	7669.48	7793.96	7577.23	7707.78		2008-02-14	2832.66	2903.94	2808.35	2857.54		2008-02-14	3933.8	4027.25	3895.31	3948.01		2008-02-14	4566.91	4687.93	4522.04	4620.42		2008-02-14	3548.31	3606.86	3499.67	3561.56		2008-02-14	4697.07	4810.2	4646.57	4737.31		2008-02-14	2893.98
2008-02-15	3457.32	3506.95	3385.15	3456.88		2008-02-15	3575.35	3602	3460.98	3511.54		2008-02-15	7634.48	7710.52	7434.43	7572.05		2008-02-15	2840.69	2874.66	2763.2	2835.17		2008-02-15	3921.06	4004.01	3828.65	3973.17		2008-02-15	4603.97	4689.74	4477.83	4629.27		2008-02-15	3541.63	3582.88	3463.97	3547.87		2008-02-15	4725.9	4783.4	4595.7	4708.12		2008-02-15	2912.68
2008-02-18	3516.95	3555.86	3452.52	3497.93		2008-02-18	3562.92	3632.85	3520.38	3574.61		2008-02-18	7657.14	7789.46	7575.27	7660.54		2008-02-18	2869.09	2914.99	2836.18	2874.44		2008-02-18	3999.17	4142.78	3893.83	4056.97		2008-02-18	4693.95	4878.18	4645.94	4811.51		2008-02-18	3604.44	3688.49	3554.22	3631.12		2008-02-18	4765.93	4895.85	4722.81	4813.5		2008-02-18	2996.13
2008-02-19	3505.38	3586.81	3446.31	3556.52		2008-02-19	3589.35	3722.03	3550.19	3704.43		2008-02-19	7693.11	8074.93	7629.11	8023.9		2008-02-19	2882.2	2940.11	2847.76	2923.31		2008-02-19	4067.84	4219.92	4019.35	4175.96		2008-02-19	4820.03	4941.99	4738.49	4857.95		2008-02-19	3635.66	3729.98	3581.48	3688.63		2008-02-19	4815.79	4939.15	4766.13	4894.73		2008-02-19	3033.55
2008-02-20	3574.35	3605.37	3503.48	3520.53		2008-02-20	3729.78	3813.42	3629.89	3650.47		2008-02-20	8143.42	8399.15	7985.68	8044.03		2008-02-20	2931.55	2975.98	2859.19	2886.5		2008-02-20	4204.41	4300.25	4081.21	4104.92		2008-02-20	4876.5	5013.21	4768.26	4880		2008-02-20	3693.24	3733.46	3570.13	3603.89		2008-02-20	4918.49	4972.55	4763.88	4805.43		2008-02-20	3104.83
2008-02-21	3465.13	3546.47	3387.42	3496.09		2008-02-21	3644.64	3751.56	3590.13	3698.64		2008-02-21	8000.94	8184.5	7823.37	8049.1		2008-02-21	2875.03	2932.35	2802.99	2887.67		2008-02-21	4074.67	4260.99	4017.69	4186.72		2008-02-21	4845.07	5058.61	4755.31	4994		2008-02-21	3593.05	3661.85	3490.89	3605.44		2008-02-21	4781.97	4896.37	4677.75	4819.02		2008-02-21	3021.63
2008-02-22	3474.12	3498.81	3324.83	3363.33		2008-02-22	3672.99	3695.36	3489.73	3537.6		2008-02-22	8050.55	8266.1	7826.19	7973.34		2008-02-22	2875.6	2913.87	2768.66	2815.04		2008-02-22	4175.26	4198.78	3909.37	3999.79		2008-02-22	4980.46	5069.56	4751.14	4876.26		2008-02-22	3597.4	3638.93	3455.84	3529.9		2008-02-22	4809.54	4875.24	4592.68	4691.81		2008-02-22	3036.64
2008-02-25	3349.67	3402.04	3196.07	3216.36		2008-02-25	3539.38	3573.2	3278.61	3295.96		2008-02-25	8008.55	8082.09	7621.15	7684.82		2008-02-25	2824.6	2866.44	2712.65	2738.43		2008-02-25	3997.06	4071.3	3834.24	3898.69		2008-02-25	4884.82	4973.86	4687.04	4742.83		2008-02-25	3552.31	3618.04	3398.22	3439.25		2008-02-25	4705.52	4779.9	4478.54	4554.29		2008-02-25	2960.16
2008-02-26	3312.51	3349.76	3164.11	3271.82		2008-02-26	3370.22	3427.89	3142.06	3259.33		2008-02-26	7817.97	7935.08	7263.53	7526.14		2008-02-26	2810.57	2855.07	2685.86	2782.3		2008-02-26	4037.98	4080.58	3726.06	3859.93		2008-02-26	4822.84	4894.18	4454.96	4613.94		2008-02-26	3537.21	3575.49	3304.96	3435.32		2008-02-26	4659.02	4748.4	4395.33	4549.53		2008-02-26	2905.37
2008-02-27	3281.59	3369.13	3243.92	3328.72		2008-02-27	3289.14	3380.3	3231.53	3342.41		2008-02-27	7589.16	7762.59	7429.06	7649.53		2008-02-27	2799.51	2898.57	2760.18	2877.12		2008-02-27	3900.57	3963.23	3824.13	3932.11		2008-02-27	4619.5	4781.4	4536.82	4734.49		2008-02-27	3451.05	3547.38	3396.85	3508.68		2008-02-27	4559	4709.07	4502.12	4667.07		2008-02-27	2853.2
2008-02-28	3338.58	3359.64	3249.03	3280.75		2008-02-28	3349.2	3398.81	3265.24	3340.7		2008-02-28	7717.32	7882.06	7626.96	7729.6		2008-02-28	2885.99	2921.05	2820.73	2856.59		2008-02-28	3938.89	4071.6	3841.34	3994.24		2008-02-28	4733.36	4852.01	4638.18	4757.86		2008-02-28	3511.58	3571.58	3418.9	3510.68		2008-02-28	4682.26	4786.73	4601.03	4703.06		2008-02-28	2930.51
2008-02-29	3278.52	3360.23	3252.19	3327.28		2008-02-29	3329.92	3397.48	3298.52	3348.93		2008-02-29	7765.92	7951.81	7713.12	7843.06		2008-02-29	2854.93	2925.75	2829.46	2897.76		2008-02-29	3967.9	4042.41	3921.4	3986.27		2008-02-29	4754.77	4878.15	4698.66	4800.97		2008-02-29	3507.54	3587.24	3470.49	3547.37		2008-02-29	4705.95	4809.61	4662.4	4767.92		2008-02-29	2929.45
2008-03-03	3313.93	3455.93	3257.51	3422.45		2008-03-03	3315.8	3451.44	3246.69	3427.21		2008-03-03	7802.79	8121.84	7642.88	8043.41		2008-03-03	2895.26	3025.99	2860.28	3001.27		2008-03-03	3968.52	4077.93	3896.93	4055.52		2008-03-03	4790.52	5026.3	4701.62	4975.96		2008-03-03	3497.07	3641.81	3426.71	3599.53		2008-03-03	4762.42	4937.64	4687.31	4892.4		2008-03-03	2934.96
2008-03-04	3434.09	3473.35	3320.36	3351.29		2008-03-04	3438.64	3500.59	3334.12	3364.6		2008-03-04	8125.49	8355.05	7913.9	8006.82		2008-03-04	3013.32	3054.41	2934.24	2966.27		2008-03-04	4060.35	4102.58	3898.03	3922.01		2008-03-04	4988.13	5128.87	4874.56	4963.25		2008-03-04	3593.62	3657.1	3504.29	3534.28		2008-03-04	4928.15	5014.45	4786.22	4855		2008-03-04	3080.24
2008-03-05	3328.24	3375.06	3217.76	3300.04		2008-03-05	3345.59	3404.91	3243.58	3313.73		2008-03-05	7905.56	8046.6	7708.05	7874.96		2008-03-05	2947.19	3022.49	2864.37	2966.49		2008-03-05	3881.84	3923.05	3639.43	3757.02		2008-03-05	4937.5	5044.16	4792.87	4931.07		2008-03-05	3506.22	3592.96	3394.08	3518.89		2008-03-05	4822.82	4915.24	4678.2	4830.22		2008-03-05	3071.51
2008-03-06	3313.11	3442.02	3266.01	3363.37		2008-03-06	3315.02	3423.92	3263.63	3334.03		2008-03-06	7960.49	8182.32	7859.4	8034.88		2008-03-06	2974.95	3065.01	2918.84	2963.95		2008-03-06	3775.39	3863.64	3659.06	3784.73		2008-03-06	4936.84	5054.96	4844.45	4919.24		2008-03-06	3530.67	3657.61	3458.15	3562.15		2008-03-06	4845.68	4946.35	4751.26	4832.87		2008-03-06	3161.04
2008-03-07	3338.61	3390	3266.92	3318.71		2008-03-07	3308.95	3374.76	3251.55	3305.47		2008-03-07	7970.07	8216.9	7873.33	8054.61		2008-03-07	2943.24	2975.42	2868.3	2899.96		2008-03-07	3735.48	3805.4	3666.48	3728.73		2008-03-07	4890.09	4971.09	4744.98	4818.47		2008-03-07	3534.31	3605.42	3459.91	3545.45		2008-03-07	4806.92	4862.06	4662.74	4714.95		2008-03-07	3241.92
2008-03-10	3285.14	3309.91	3162.38	3190.67		2008-03-10	3280.5	3301.25	3168.04	3208.42		2008-03-10	8014.67	8080.66	7615.34	7689.97		2008-03-10	2881.03	2918.1	2778.61	2815.35		2008-03-10	3705.93	3716.38	3538.08	3569.95		2008-03-10	4785.19	4852.19	4602.24	4655.24		2008-03-10	3512.5	3544.06	3368.18	3413.28		2008-03-10	4696.13	4744.73	4531.8	4579.92		2008-03-10	3145.65
2008-03-11	3174.4	3223.66	3099.86	3196.76		2008-03-11	3193.01	3348.5	3155.8	3333.91		2008-03-11	7578.27	7658.04	7337.54	7584.3		2008-03-11	2797.2	2872.27	2733.56	2850.57		2008-03-11	3529.67	3595.97	3451.07	3562.74		2008-03-11	4645.67	4769.64	4529.97	4717.85		2008-03-11	3375.99	3469.99	3306.49	3431.04		2008-03-11	4556.33	4695.84	4432.35	4636.37		2008-03-11	3040.04
2008-03-12	3256.93	3281.59	3092.73	3109.57		2008-03-12	3409.35	3477.7	3325.97	3353.13		2008-03-12	7745.4	7812.18	7357.83	7404.18		2008-03-12	2895.23	2919.38	2754.44	2767.01		2008-03-12	3662.82	3694.47	3446.67	3474.99		2008-03-12	4790.1	4868.31	4576.99	4601.49		2008-03-12	3500.12	3530.55	3311.99	3335.79		2008-03-12	4707.58	4764.22	4504.9	4550.08		2008-03-12	3181.53
2008-03-13	3061.02	3107.05	2946.28	3026.82		2008-03-13	3334.35	3548.41	3293.54	3439.46		2008-03-13	7332.61	7420.12	6958.59	7092.51		2008-03-13	2734.88	2769.04	2599.28	2646.69		2008-03-13	3442.22	3475.86	3260.32	3343.84		2008-03-13	4560.28	4621.74	4305.49	4405.57		2008-03-13	3309.19	3350.51	3139.4	3215.64		2008-03-13	4500.4	4564.87	4274.32	4376.62		2008-03-13	2976.97
2008-03-14	3012.88	3100.18	2960.94	3034.93		2008-03-14	3437.22	3503.22	3309.62	3390.99		2008-03-14	7076.49	7255.72	6975.88	7115.04		2008-03-14	2636.89	2697.56	2580.67	2635.24		2008-03-14	3318.19	3371.78	3222.33	3314.17		2008-03-14	4379.66	4478.9	4253.36	4376.83		2008-03-14	3198.24	3254.45	3093.47	3163.04		2008-03-14	4357.01	4443.41	4220.08	4338.98		2008-03-14	2857.77
2008-03-17	3017.56	3084.45	2884.33	2940.22		2008-03-17	3364.72	3403.49	3123.33	3184.08		2008-03-17	7099.54	7145.4	6648.25	6683.72		2008-03-17	2625.97	2656.95	2443.04	2452.16		2008-03-17	3298.56	3308.41	3079.64	3089.52		2008-03-17	4357.4	4402.54	4047.01	4077.72		2008-03-17	3152.37	3198.19	2942.78	2956.63		2008-03-17	4300.14	4336.12	3981.19	4003.34		2008-03-17	2846.67
2008-03-18	2917.23	3004.9	2780.95	2838.69		2008-03-18	3131.47	3215.24	2955.58	3017.45		2008-03-18	6516.59	6650.72	6134.58	6194.63		2008-03-18	2419.02	2484.21	2235.06	2280.73		2008-03-18	3059.43	3154.37	2858.23	2938.08		2008-03-18	4018.1	4120.79	3767.72	3844.53		2008-03-18	2927.35	3018.73	2724.46	2813.75		2008-03-18	3952.37	4017.19	3636.92	3669.72		2008-03-18	2545.54
2008-03-19	2911.73	2959.75	2808.35	2906.54		2008-03-19	3080.31	3177.58	2993.2	3090.19		2008-03-19	6257.79	6483.54	6030.74	6297.91		2008-03-19	2331.76	2419.94	2272.47	2378.19		2008-03-19	3005.98	3129.49	2922.16	3050.86		2008-03-19	3906.69	4129.17	3824.49	4043.75		2008-03-19	2869.35	2985.49	2785.15	2916.12		2008-03-19	3719.19	3910.71	3638.21	3809.1		2008-03-19	2472.22
2008-03-20	2804.63	2972.87	2682.85	2923.91		2008-03-20	3003.67	3137.92	2823.08	3072.02		2008-03-20	6062.8	6374.66	5827.23	6262.75		2008-03-20	2338.83	2502.29	2239.92	2464.09		2008-03-20	3008.6	3271.61	2880.56	3221.63		2008-03-20	3982.39	4257.22	3806.64	4184.47		2008-03-20	2863.2	3065.24	2712.89	3006.04		2008-03-20	3721.34	3998.66	3543.76	3941.62		2008-03-20	2479.56
2008-03-21	2899.95	2942.85	2838.85	2881.59		2008-03-21	3059.33	3141.59	2994.75	3071.41		2008-03-21	6204.67	6503.51	6066.37	6426.14		2008-03-21	2467.37	2543.58	2423.39	2484.34		2008-03-21	3234.86	3483.46	3186.44	3420.23		2008-03-21	4192.83	4307.91	4104.48	4210.13		2008-03-21	2997.75	3087.28	2942.11	3020.44		2008-03-21	3944.09	4096.28	3867.03	3994.75		2008-03-21	2628.96
2008-03-24	2897.28	2924.8	2738.47	2751.49		2008-03-24	3105.98	3134.95	2932.25	2948.43		2008-03-24	6480.39	6536.92	6082.37	6107.29		2008-03-24	2524.68	2565.54	2420.6	2430.16		2008-03-24	3483.61	3524.77	3210.97	3221.08		2008-03-24	4244.41	4350.46	4103.25	4137.98		2008-03-24	3056.39	3096.82	2905.12	2920.11		2008-03-24	4026.73	4115.47	3881.54	3915.36		2008-03-24	2684.58
2008-03-25	2693.87	2749.05	2610.16	2691.13		2008-03-25	2885.75	2974.61	2818.19	2919.91		2008-03-25	5966.67	6187.76	5822.11	6074.92		2008-03-25	2379.17	2491.24	2338.79	2458.02		2008-03-25	3147.13	3345.65	3087.83	3310.36		2008-03-25	4089.56	4247.11	3998.5	4194.31		2008-03-25	2869.38	2993.48	2822.94	2953.7		2008-03-25	3849.02	4017.22	3751.55	3962.29		2008-03-25	2523.46
2008-03-26	2709.55	2743.11	2623.82	2647.5		2008-03-26	2936.9	3042.35	2898.45	2964.82		2008-03-26	6137.79	6385.86	6064.16	6147.36		2008-03-26	2474.6	2546.69	2423.13	2460.25		2008-03-26	3324.8	3419.79	3255.56	3302.61		2008-03-26	4219.38	4308.45	4110.82	4184.19		2008-03-26	2975.22	3017.09	2871.22	2917.06		2008-03-26	3984.28	4072.85	3886.72	3942.8		2008-03-26	2619.93
2008-03-27	2591.41	2607.04	2446.79	2453.34		2008-03-27	2924.49	2964.27	2772.59	2807.27		2008-03-27	6055.99	6104.08	5776.6	5810.59		2008-03-27	2418.66	2444.09	2299.85	2311.54		2008-03-27	3215.73	3271.3	3054.56	3085.54		2008-03-27	4132.44	4201.87	3957.47	4004.06		2008-03-27	2858.72	2890.79	2717.27	2741.27		2008-03-27	3865.53	3920.67	3710.48	3737.99		2008-03-27	2556.82
2008-03-28	2419.61	2583.67	2386.97	2573.48		2008-03-28	2761.57	2928.2	2687.72	2911		2008-03-28	5739.24	6023.98	5563.88	5981.49		2008-03-28	2281.27	2404.61	2214.65	2382.59		2008-03-28	3038.68	3218.24	2914.91	3181.88		2008-03-28	3957.55	4102.33	3835.71	4065.79		2008-03-28	2703.04	2853.18	2642.63	2827.19		2008-03-28	3700.53	3891.92	3553.58	3860.17		2008-03-28	2429.01
2008-03-31	2497.51	2584.58	2458.62	2511.87		2008-03-31	2811.49	2923.9	2767.55	2824.19		2008-03-31	5799.59	5910.18	5645.4	5683.53		2008-03-31	2316.6	2363.48	2248.03	2270.59		2008-03-31	3067.3	3136.51	2978.22	3011.59		2008-03-31	3971.53	4087.47	3868.33	3931.65		2008-03-31	2743.99	2807.99	2675.4	2709.85		2008-03-31	3761.44	3843.53	3660.96	3707.63		2008-03-31	2479.41
2008-04-01	2500.95	2545.57	2390.96	2428.71		2008-04-01	2815.53	2901.35	2702.68	2734.6		2008-04-01	5662.02	5758.65	5242.34	5266.21		2008-04-01	2257.79	2300.64	2084.39	2097.07		2008-04-01	3002.12	3043.51	2738.43	2762.1		2008-04-01	3904.48	3980.66	3616.11	3637.07		2008-04-01	2714.53	2786.64	2565.67	2595.36		2008-04-01	3672.72	3728.8	3390.85	3413.95		2008-04-01	2423.58
2008-04-02	2440.53	2521.26	2338.31	2416.07		2008-04-02	2765.03	2832.94	2607.8	2660.31		2008-04-02	5286.5	5393.29	4959.86	5053.56		2008-04-02	2112.11	2171.01	1976.17	2023.65		2008-04-02	2793.39	2879.87	2647.15	2734.94		2008-04-02	3635.27	3720.28	3386.74	3462.93		2008-04-02	2637.63	2695.81	2488.78	2552.81		2008-04-02	3425.96	3506.67	3187.71	3236.34		2008-04-02	2260.66
2008-04-03	2405.25	2505.25	2332.81	2467.83		2008-04-03	2638.88	2771.22	2565.93	2742.16		2008-04-03	5031.58	5381.21	4939.79	5329.98		2008-04-03	2004.71	2121.9	1954.62	2091.49		2008-04-03	2711.28	2915.74	2679.43	2886.9		2008-04-03	3419.68	3607.05	3321.38	3556.77		2008-04-03	2547.31	2668.98	2461.55	2629.38		2008-04-03	3211.66	3409.36	3111.19	3356.38		2008-04-03	2113.64
2008-04-07	2456.73	2610.94	2420.89	2587.95		2008-04-07	2697.56	2906.21	2668.32	2873.91		2008-04-07	5309.21	5747.94	5218.13	5735.23		2008-04-07	2069.89	2224.71	2038.8	2211.05		2008-04-07	2866.47	3079.89	2813.97	3050.75		2008-04-07	3500.79	3810.69	3456.04	3784.9		2008-04-07	2597.46	2838.64	2554.18	2792.19		2008-04-07	3317.58	3596.88	3243.07	3569.27		2008-04-07	2210.32
2008-04-08	2590.8	2639.19	2534.1	2582.41		2008-04-08	2897.59	3030.72	2875.57	2951.32		2008-04-08	5761.67	5966.6	5666.68	5808.38		2008-04-08	2225.01	2301.99	2185.98	2256.43		2008-04-08	3049.48	3124.71	2985.46	3064.1		2008-04-08	3796.63	3935.16	3742.49	3843.48		2008-04-08	2797.03	2897.4	2743.47	2821.41		2008-04-08	3585.06	3725.77	3525.05	3644.44		2008-04-08	2382.15
2008-04-09	2573.18	2600.51	2427.98	2442.85		2008-04-09	2936.2	2995.04	2822.98	2838.73		2008-04-09	5746.52	5858.06	5465.57	5501.72		2008-04-09	2238.56	2277.92	2100.86	2109.57		2008-04-09	3052.57	3192.71	2952.18	2981.62		2008-04-09	3827.07	3931.15	3664.72	3702.15		2008-04-09	2797.38	2860.15	2628.13	2643.22		2008-04-09	3614.41	3695.65	3404.68	3426.49		2008-04-09	2386.42
2008-04-10	2404.78	2469.55	2357.05	2454.52		2008-04-10	2795.63	3021.45	2768.59	2989.59		2008-04-10	5412.38	5695.48	5379.6	5683.32		2008-04-10	2081.21	2165.68	2033.1	2155.31		2008-04-10	2929.31	3054.13	2873.49	3035.16		2008-04-10	3645.71	3814.99	3563.06	3781.94		2008-04-10	2605.7	2715.56	2558.38	2698.44		2008-04-10	3369.06	3535.52	3320.2	3515.95		2008-04-10	2277.84
2008-04-11	2464.04	2506.98	2428.51	2476.68		2008-04-11	3023.63	3069.63	2948.77	2991.92		2008-04-11	5726.48	5817.52	5626.91	5707.48		2008-04-11	2166.69	2206.96	2131.09	2167.56		2008-04-11	3056.93	3120.13	2994.87	3034.87		2008-04-11	3807.86	3929.84	3732.18	3818.5		2008-04-11	2713.08	2774.77	2675.01	2716.17		2008-04-11	3557.46	3692.37	3512.51	3617.67		2008-04-11	2439.56
2008-04-14	2425.5	2447.18	2326	2340.72		2008-04-14	2925.05	3009.33	2838.28	2873.85		2008-04-14	5542.62	5591.28	5259.61	5288.13		2008-04-14	2115.82	2150.27	2022.1	2041.2		2008-04-14	2970.75	2990.1	2795.73	2822.93		2008-04-14	3745.05	3806.43	3577.49	3629.02		2008-04-14	2653.31	2680.22	2520.06	2545.01		2008-04-14	3555.53	3611.53	3363.42	3414.79		2008-04-14	2371.42
2008-04-15	2331.32	2393.05	2293.15	2379.51		2008-04-15	2859.71	2957.63	2802.69	2943.29		2008-04-15	5269.43	5482.5	5158.73	5469.43		2008-04-15	2035.75	2111.32	1992.24	2097.33		2008-04-15	2800.41	2880.94	2682.05	2849.25		2008-04-15	3616.26	3771.45	3519.89	3727.69		2008-04-15	2533.98	2629.32	2464.77	2613.29		2008-04-15	3394.22	3540.96	3317.56	3519.04		2008-04-15	2280.9
2008-04-16	2397.08	2440.03	2353.45	2374.93		2008-04-16	2944.39	3082.83	2918.85	2985.8		2008-04-16	5430.02	5477.22	5231.79	5270.09		2008-04-16	2085.18	2097.51	1973.87	1988.61		2008-04-16	2840.24	2851.61	2702.11	2723.9		2008-04-16	3724.7	3804.8	3609.18	3678.08		2008-04-16	2604.39	2628.36	2512.48	2545.24		2008-04-16	3506.66	3552.9	3400.54	3442.52		2008-04-16	2361.57
2008-04-17	2365.68	2450.14	2313.96	2355.21		2008-04-17	2984.97	3044.4	2810.01	2868.3		2008-04-17	5256.18	5401.83	5035.61	5111.26		2008-04-17	1963.34	2011.59	1847.16	1876.98		2008-04-17	2721.33	2801.01	2558.37	2617.13		2008-04-17	3729.98	3800.37	3496.38	3575.51		2008-04-17	2561.72	2609.05	2444.03	2491.17		2008-04-17	3451.45	3516.16	3244.64	3304.35		2008-04-17	2290.14
2008-04-18	2338.67	2362.37	2214.98	2234.86		2008-04-18	2826.29	2885.52	2711.79	2754.1		2008-04-18	5080.7	5106.93	4827.18	4869.53		2008-04-18	1850.24	1871.53	1754.44	1773.55		2008-04-18	2603.76	2634.07	2483.89	2514.61		2008-04-18	3521.8	3600.32	3360.27	3401.63		2008-04-18	2475.78	2502.3	2337.05	2370.84		2008-04-18	3282.88	3319.76	3094.88	3143.5		2008-04-18	2206.43
2008-04-21	2373.82	2401.34	2192	2222.77		2008-04-21	2967.48	2990.65	2760.52	2805.57		2008-04-21	5162.03	5188.98	4689.72	4766.78		2008-04-21	1899.18	1922.42	1750.82	1778.9		2008-04-21	2704.77	2728.43	2474.88	2517.89		2008-04-21	3620.84	3644.44	3262.87	3314.24		2008-04-21	2553.94	2575.96	2343.78	2399.77		2008-04-21	3369.74	3389.68	3074.8	3149.46		2008-04-21	2278.57
2008-04-22	2207.95	2253.34	2094.02	2222.77		2008-04-22	2759.31	2875.7	2681	2833.41		2008-04-22	4599.71	4697.43	4384.48	4589.83		2008-04-22	1749.97	1799.12	1666.82	1772.28		2008-04-22	2479.94	2592.32	2374.59	2568.82		2008-04-22	3218.09	3321.42	3079.23	3267.62		2008-04-22	2340.6	2456.65	2259.96	2421.32		2008-04-22	3087.62	3193.76	2949.17	3124.83		2008-04-22	2079.24
2008-04-23	2200.32	2351.99	2157.75	2324		2008-04-23	2837.6	3013.69	2797.99	2988.44		2008-04-23	4481.92	4896.57	4421.14	4855.73		2008-04-23	1751.8	1856.19	1713.39	1834.82		2008-04-23	2540.6	2736.87	2508.5	2709.58		2008-04-23	3237.71	3428.8	3191.69	3397.34		2008-04-23	2395.41	2542.64	2360.77	2509.35		2008-04-23	3104.95	3283.59	3073.15	3260.74		2008-04-23	2084.82
2008-04-24	2504.5	2552.78	2421.47	2549.26		2008-04-24	3244.19	3265.62	3118.6	3257.92		2008-04-24	5241.24	5261.55	5109.73	5254.81		2008-04-24	1984.42	2010.97	1911.25	2002.97		2008-04-24	2967.61	2980.17	2885.46	2978.51		2008-04-24	3657.45	3684.28	3533.96	3673.22		2008-04-24	2704.84	2746.4	2633.78	2742.71		2008-04-24	3544.44	3560.13	3436.02	3545.04		2008-04-24	2365.61
2008-04-25	2551.74	2606.7	2483.53	2516.79		2008-04-25	3245.05	3365.02	3166.41	3240.41		2008-04-25	5331.53	5591.6	5204.86	5405.98		2008-04-25	2002	2084.14	1954.13	2019.28		2008-04-25	2991.57	3200.35	2943.64	3055.33		2008-04-25	3672.78	3802.91	3571.89	3667.73		2008-04-25	2721.29	2861.69	2659.95	2737.31		2008-04-25	3583.61	3693.06	3487.49	3584.68		2008-04-25	2362.14
2008-04-28	2478.46	2513.78	2407.57	2435.22		2008-04-28	3191.21	3277.79	3129.47	3188.9		2008-04-28	5254.71	5390.89	5130.18	5208.43		2008-04-28	1988.9	2044.42	1945.52	1996.21		2008-04-28	3026.21	3095.75	2990.35	3015.06		2008-04-28	3612.6	3710.4	3517.15	3623.4		2008-04-28	2716.77	2784.42	2643.44	2685.6		2008-04-28	3537.55	3628.51	3466.53	3539.64		2008-04-28	2309.55
2008-04-29	2421.84	2510.13	2401.03	2475.04		2008-04-29	3162.87	3331.95	3145.59	3260.12		2008-04-29	5134.84	5366.79	5077.95	5265.84		2008-04-29	1992.15	2100.4	1975.73	2070.15		2008-04-29	2987.17	3093.16	2965.64	3038.83		2008-04-29	3601.35	3716.43	3556.62	3640.2		2008-04-29	2675.54	2761.41	2643.76	2701.67		2008-04-29	3523.76	3649.26	3486.27	3586.11		2008-04-29	2320.16
2008-04-30	2496.81	2646.12	2479.45	2621.64		2008-04-30	3263.95	3354.47	3219.23	3327.85		2008-04-30	5235.22	5517.49	5177.14	5449.7		2008-04-30	2076.9	2186.5	2051.29	2162.29		2008-04-30	3043.36	3215.36	3034.1	3190.18		2008-04-30	3645.37	3810.77	3612.3	3764.41		2008-04-30	2710.84	2837.01	2694.52	2812.52		2008-04-30	3607.31	3755.91	3573.24	3716.74		2008-04-30	2389.28
2008-05-05	2659.91	2696.08	2604.77	2676.39		2008-05-05	3349.46	3438.88	3297.26	3400.09		2008-05-05	5515.87	5809.01	5460.87	5755.76		2008-05-05	2191.39	2251.96	2134.42	2215.51		2008-05-05	3241.18	3304.34	3167.23	3259.9		2008-05-05	3797.63	3952	3724.4	3910.45		2008-05-05	2846.63	2893.95	2772.18	2858.8		2008-05-05	3754.77	3847.98	3668.73	3778.61		2008-05-05	2496.58
2008-05-06	2664.58	2761.28	2611.7	2680.57		2008-05-06	3381.66	3544.06	3329.6	3432.5		2008-05-06	5730.75	5820.33	5563.25	5627.71		2008-05-06	2199.88	2294.92	2150.09	2227.77		2008-05-06	3238.05	3300.9	3158.5	3223.46		2008-05-06	3884.62	4010.29	3807.82	3913.27		2008-05-06	2837.64	2945.29	2775.41	2890.77		2008-05-06	3762.29	3905.28	3685.41	3817.08		2008-05-06	2482.12
2008-05-07	2671.52	2758.11	2587.71	2598.21		2008-05-07	3428.49	3562.11	3353.59	3382.3		2008-05-07	5601.9	5758.47	5362.07	5394.37		2008-05-07	2217.58	2283.6	2131.44	2151.73		2008-05-07	3207.52	3270.13	3026.67	3038.08		2008-05-07	3891.1	3968.15	3732.25	3751.95		2008-05-07	2868.62	2940.08	2734.56	2748.34		2008-05-07	3798.86	3870.21	3640.17	3661.61		2008-05-07	2503.11
2008-05-08	2564.8	2658.17	2519.76	2649.54		2008-05-08	3349.87	3639.32	3328.93	3629.95		2008-05-08	5320.2	5629.38	5235.63	5597.55		2008-05-08	2125.07	2199.99	2099.97	2190.08		2008-05-08	3004.46	3147.58	2969.58	3129.23		2008-05-08	3712.81	3870.4	3675.26	3854.47		2008-05-08	2720.54	2826.9	2702.4	2817.25		2008-05-08	3619.66	3765.55	3553.47	3723.76		2008-05-08	2367.29
2008-05-09	2658.39	2707.45	2569.92	2632.02		2008-05-09	3665.3	3754.86	3541.02	3635.24		2008-05-09	5659.59	5768.78	5433.85	5580.55		2008-05-09	2207.25	2240.67	2132.53	2181.95		2008-05-09	3166.51	3287.45	3108.3	3196.24		2008-05-09	3889.7	3975.11	3774.52	3876.23		2008-05-09	2835.35	2864.32	2703.55	2769.27		2008-05-09	3736.6	3802.98	3606.94	3694.28		2008-05-09	2461.71
2008-05-12	2591.74	2691.3	2554.06	2646.01		2008-05-12	3582.46	3743.86	3507.24	3555.15		2008-05-12	5451.32	5735.93	5339.17	5596.84		2008-05-12	2157.95	2248.21	2117.96	2213.52		2008-05-12	3152.5	3309.99	3094.43	3251.48		2008-05-12	3813.91	4026.71	3756.13	3959.09		2008-05-12	2717.83	2814.81	2668.89	2781.22		2008-05-12	3636.6	3778.24	3562.73	3714.21		2008-05-12	2411.38
2008-05-13	2565.69	2650.54	2528.91	2587.56		2008-05-13	3469.58	3626.29	3424.62	3541.78		2008-05-13	5395.35	5609.34	5319.44	5408.76		2008-05-13	2159.89	2220.95	2134.8	2171.11		2008-05-13	3165.48	3425.56	3137.17	3342.22		2008-05-13	3849.56	4082.58	3807.88	3986.86		2008-05-13	2696.33	2836.16	2672.46	2755.81		2008-05-13	3685.69	3910.19	3660.65	3847.41		2008-05-13	2416.61
2008-05-14	2576.53	2675.1	2560.88	2644.96		2008-05-14	3534.79	3726.06	3526.88	3677.77		2008-05-14	5394.77	5802.61	5379.98	5768.2		2008-05-14	2164.98	2235.72	2148.71	2216.58		2008-05-14	3361.45	3437.9	3286.19	3378.5		2008-05-14	3968.33	4111.73	3915.2	4059.47		2008-05-14	2772.38	2875.73	2752.31	2846.87		2008-05-14	3953.11	4059.2	3861.35	3947.07		2008-05-14	2495.17
2008-05-15	2650.29	2694.83	2631.1	2654.1		2008-05-15	3692.17	3743.76	3597.96	3635.43		2008-05-15	5864.22	5951.08	5632.16	5658.47		2008-05-15	2227.68	2323.64	2205.91	2256.46		2008-05-15	3406.05	3479.94	3367.85	3393.37		2008-05-15	4076.26	4152.52	4005.79	4041.11		2008-05-15	2898.68	2958.75	2834.71	2854.68		2008-05-15	3987.29	4065.23	3855.44	3914.46		2008-05-15	2558.23
2008-05-16	2658.1	2693.67	2586.38	2627.98		2008-05-16	3633.38	3680.46	3532.45	3590.24		2008-05-16	5653.83	5760.12	5490.61	5643.35		2008-05-16	2258.19	2284.3	2171.52	2207.03		2008-05-16	3396.25	3462.7	3290.55	3357.16		2008-05-16	4024.12	4108.4	3906.55	3987.11		2008-05-16	2854.88	2912.13	2766.65	2815.8		2008-05-16	3924.03	3984.82	3814.05	3881.84		2008-05-16	2520.23
2008-05-19	2617.45	2645.87	2565.96	2607.55		2008-05-19	3597.59	3733.72	3571.58	3710.78		2008-05-19	5650.98	5771.32	5554.81	5657.4		2008-05-19	2197.07	2232.96	2149.82	2197.54		2008-05-19	3356.55	3398.66	3263.72	3317.42		2008-05-19	3980.66	4053.65	3885.54	3979.45		2008-05-19	2809.52	2901.79	2769.78	2864.61		2008-05-19	3886.54	4026.29	3841.88	3983.11		2008-05-19	2485.54
2008-05-20	2603.41	2639.84	2484.51	2499.28		2008-05-20	3724.14	3757.94	3492.52	3518.73		2008-05-20	5643.2	5725.49	5234.61	5289.24		2008-05-20	2195.05	2231.84	2074.08	2090.11		2008-05-20	3324.2	3377.83	3104.81	3139.88		2008-05-20	3971.91	4032.89	3718.95	3752.69		2008-05-20	2869.7	2938.61	2710.42	2759.53		2008-05-20	4023.88	4090.2	3784.61	3834.94		2008-05-20	2547.24
2008-05-21	2482.75	2701.96	2428.01	2667.02		2008-05-21	3481.04	3681.32	3428.15	3661.71		2008-05-21	5227.3	5472.64	5005.71	5386.86		2008-05-21	2071.52	2180.53	2036.45	2162.07		2008-05-21	3094.96	3254.27	2988.69	3221.54		2008-05-21	3690.87	3887.34	3588.16	3850.79		2008-05-21	2732.62	2871.7	2645.73	2840.63		2008-05-21	3786.45	3971.46	3654.17	3933.39		2008-05-21	2349.69
2008-05-22	2613.56	2740.45	2577.94	2642.26		2008-05-22	3646.56	3849.57	3605.92	3742.5		2008-05-22	5314.7	5409.1	5201.28	5251.85		2008-05-22	2151.98	2240.28	2119.49	2190.06		2008-05-22	3173.47	3274.65	3090.16	3158.7		2008-05-22	3812.58	3938.04	3738.27	3821.43		2008-05-22	2819.7	2909.06	2769.96	2805.06		2008-05-22	3901.45	4019.07	3762.78	3841.71		2008-05-22	2392.82
2008-05-23	2633.94	2734.24	2600.37	2657.18		2008-05-23	3722.8	3808.59	3639.13	3713.94		2008-05-23	5201.62	5301.01	5043.6	5108.42		2008-05-23	2183.73	2220.42	2126.72	2167.97		2008-05-23	3129.9	3177.12	3026.43	3076.98		2008-05-23	3811.1	3882.23	3680.42	3746.47		2008-05-23	2798.72	2839.53	2682.09	2731.8		2008-05-23	3812.37	3875.96	3648.15	3700.04		2008-05-23	2338.68
2008-05-26	2638.86	2659.98	2577.1	2587.21		2008-05-26	3698.07	3727.37	3496.43	3513.03		2008-05-26	5075.92	5123.65	4856.02	4902.46		2008-05-26	2156.64	2192.52	2103.69	2128.72		2008-05-26	3039.33	3069.04	2916.85	2945.7		2008-05-26	3706.49	3781.55	3600.54	3660.59		2008-05-26	2707.66	2739.76	2591.39	2616.85		2008-05-26	3664.58	3756.03	3535.09	3591.94		2008-05-26	2308.92
2008-05-27	2565.39	2605.6	2494.87	2552.32		2008-05-27	3501.83	3565.9	3400.2	3472.9		2008-05-27	4884.99	5049.77	4848.38	4973.54		2008-05-27	2125.88	2160.74	2092.4	2125.11		2008-05-27	2943.79	3027.98	2890.46	2978.02		2008-05-27	3655.99	3747.61	3590.85	3685.16		2008-05-27	2608.61	2659.16	2562.32	2620.71		2008-05-27	3571.03	3663.67	3491.01	3576.5		2008-05-27	2218.62
2008-05-28	2560.7	2657.54	2505.11	2618.91		2008-05-28	3469.64	3587.77	3418.23	3545.97		2008-05-28	4988.5	5197.04	4916.13	5129.62		2008-05-28	2127.8	2187.72	2098.72	2168.71		2008-05-28	2983.6	3092.97	2926.86	3063.64		2008-05-28	3691.69	3808.72	3636.92	3767.51		2008-05-28	2622.22	2708.29	2597.4	2684.44		2008-05-28	3566.25	3677.18	3495.67	3631.08		2008-05-28	2248.81
2008-05-29	2608.63	2733.1	2575.74	2644.96		2008-05-29	3536.36	3617.17	3464.09	3478.45		2008-05-29	5098.93	5159.78	4919.75	4947.2		2008-05-29	2163.14	2197.08	2119.31	2133.16		2008-05-29	3049.26	3070.7	2958.22	2970.32		2008-05-29	3761.03	3837.46	3670.15	3707.56		2008-05-29	2681.86	2718.6	2596.58	2617.67		2008-05-29	3622.59	3724.88	3528.49	3577.85		2008-05-29	2311.36
2008-05-30	2669.74	2744.1	2634.39	2674.51		2008-05-30	3476.06	3525.44	3333.38	3392.17		2008-05-30	4915.86	5014.48	4801.22	4916.37		2008-05-30	2133.45	2202.44	2102.22	2178.82		2008-05-30	2967.55	3034.52	2927.23	2996.94		2008-05-30	3699.3	3771.79	3613.73	3704.86		2008-05-30	2628.95	2678.29	2577.6	2633.47		2008-05-30	3571.63	3657.16	3482.64	3572.3		2008-05-30	2279.82
2008-06-02	2667.14	2730.69	2617.08	2674.89		2008-06-02	3394.83	3482.91	3368.12	3437.12		2008-06-02	4894.67	5100.65	4849.09	5017.15		2008-06-02	2178.7	2271.4	2149.81	2230.56		2008-06-02	2988.2	3028.2	2928.14	2980.38		2008-06-02	3687.27	3769.72	3627.38	3716.34		2008-06-02	2645.6	2719.2	2621.47	2685.16		2008-06-02	3548.01	3651.84	3497.82	3600.76		2008-06-02	2281.41
2008-06-03	2678.62	2701.24	2614.31	2646.47		2008-06-03	3446.96	3522.65	3400.93	3467.64		2008-06-03	4997.09	5061.33	4867.31	4923.77		2008-06-03	2229.82	2252.6	2170.5	2203.26		2008-06-03	2972.14	3044.82	2934.61	2985.56		2008-06-03	3719.91	3790.9	3636.83	3702.99		2008-06-03	2680.86	2715.9	2612.56	2649.42		2008-06-03	3591.13	3632.66	3492.68	3547.61		2008-06-03	2295
2008-06-04	2640.04	2665.7	2567.49	2611.65		2008-06-04	3465.3	3475.25	3313.98	3346.18		2008-06-04	4889.66	4928.19	4717.31	4789.33		2008-06-04	2196.22	2225.39	2138.56	2160.7		2008-06-04	2979.23	3012.91	2892.54	2928.91		2008-06-04	3691.31	3736.97	3577.23	3634.82		2008-06-04	2639.1	2681.13	2546.88	2592.83		2008-06-04	3538.37	3580.99	3417.92	3469.06		2008-06-04	2262.32
2008-06-05	2598.93	2663.32	2559.15	2621.4		2008-06-05	3307.49	3312.94	3140.57	3159.44		2008-06-05	4760.74	4847.13	4675.5	4729.4		2008-06-05	2151.38	2189.84	2116.22	2142.95		2008-06-05	2914.83	2941.62	2825.46	2866.2		2008-06-05	3620.56	3670.86	3529.26	3580.35		2008-06-05	2593.72	2630.24	2535.59	2574.37		2008-06-05	3446.41	3495.7	3348.12	3393.92		2008-06-05	2227.21
2008-06-06	2626.93	2657.22	2559.01	2584.87		2008-06-06	3192.51	3236.02	3131.57	3172.46		2008-06-06	4736.9	4832.42	4668.71	4749.82		2008-06-06	2151.61	2181.52	2103.61	2125.53		2008-06-06	2868.82	2952.54	2840.27	2883.94		2008-06-06	3585.86	3638.51	3511.77	3561.97		2008-06-06	2579.82	2601.14	2502.97	2535.57		2008-06-06	3399.36	3456.56	3339.7	3392.07		2008-06-06	2207.39
2008-06-10	2485.36	2543.47	2362.17	2407.56		2008-06-10	3073.83	3215.02	2970.96	3053.57		2008-06-10	4555.83	4601.84	4299.69	4314.64		2008-06-10	2050.69	2073.86	1962.35	1969.58		2008-06-10	2772.25	2791.44	2609.26	2632.43		2008-06-10	3431.74	3501.38	3298.32	3340.62		2008-06-10	2428.67	2455.99	2293.63	2304.84		2008-06-10	3251.43	3282.28	3088.01	3102.53		2008-06-10	2073.38
2008-06-11	2386.55	2435.96	2328.36	2368.06		2008-06-11	3039.07	3126.99	3003.21	3084.18		2008-06-11	4210.69	4274.89	4018	4117.47		2008-06-11	1931.46	1971.95	1878.75	1915.66		2008-06-11	2608.3	2645.2	2528.99	2578.5		2008-06-11	3264.81	3370.09	3182.93	3278.29		2008-06-11	2272.6	2315.19	2192.34	2249.15		2008-06-11	3029.69	3101.69	2932.7	3010.93		2008-06-11	1923.28
2008-06-12	2353.39	2388	2220.83	2304.78		2008-06-12	3081.27	3136.9	2941.63	3015.77		2008-06-12	4118.56	4246.78	3999.38	4151.28		2008-06-12	1908.98	1944.91	1847.75	1894.37		2008-06-12	2569.01	2601.95	2477.02	2547.38		2008-06-12	3252.93	3327.9	3163.22	3248.93		2008-06-12	2241.76	2278.29	2150.55	2217.66		2008-06-12	2986.58	3062.63	2886.44	2975.41		2008-06-12	1893.74
2008-06-13	2304.52	2335.03	2234.21	2250.92		2008-06-13	3021.17	3062.11	2869.85	2885.97		2008-06-13	4140.91	4201.08	3868.18	3889.9		2008-06-13	1903.28	1922.68	1808.55	1821.57		2008-06-13	2558.88	2620.99	2497.43	2512.41		2008-06-13	3248.76	3293.7	3097.31	3129.35		2008-06-13	2229.35	2258.56	2127.47	2140.29		2008-06-13	2985.63	3034.53	2857.41	2885.72		2008-06-13	1886.16
2008-06-16	2275.84	2348.25	2214.16	2303.89		2008-06-16	2880.93	2918.64	2715.46	2761.66		2008-06-16	3885.67	3975.06	3700.42	3788.46		2008-06-16	1818.2	1852.3	1755.09	1795.6		2008-06-16	2518.19	2583.31	2443.61	2512.13		2008-06-16	3116.96	3175.19	2973.26	3067.11		2008-06-16	2149.32	2198.61	2070.78	2118.79		2008-06-16	2888.68	2947.2	2761.5	2845.23		2008-06-16	1800.8
2008-06-17	2298.33	2326.02	2199.5	2243.21		2008-06-17	2756.56	2821.89	2636.1	2691.31		2008-06-17	3789.38	3860.68	3509.58	3555.93		2008-06-17	1800.04	1822.08	1698.75	1713.86		2008-06-17	2521.4	2564.37	2398.63	2425.79		2008-06-17	3058.91	3115.75	2886.56	2932.07		2008-06-17	2124.38	2176.59	2018.28	2055.06		2008-06-17	2838.69	2898.81	2654.84	2691.01		2008-06-17	1761.04
2008-06-18	2222.79	2402.04	2184.73	2390.34		2008-06-18	2677.58	2907.58	2620.85	2893.01		2008-06-18	3528.58	3869.01	3413.24	3844.27		2008-06-18	1704.78	1812.44	1658.91	1798.67		2008-06-18	2410.09	2580.48	2328.72	2543.24		2008-06-18	2914.26	3119.32	2829.1	3098.5		2008-06-18	2042.51	2188.07	1976.72	2166.09		2008-06-18	2659.1	2848.13	2556.5	2806.56		2008-06-18	1649.75
2008-06-19	2371.3	2397.34	2240.92	2266.47		2008-06-19	2904.76	3007.22	2745.78	2771.38		2008-06-19	3803.84	3843.26	3481.46	3486.7		2008-06-19	1793.8	1821.31	1681.82	1690.52		2008-06-19	2522.25	2529.15	2304.89	2307.67		2008-06-19	3081.99	3138.97	2879.29	2929.22		2008-06-19	2141.94	2155.91	1982.36	1992.64		2008-06-19	2779.2	2806.33	2548.84	2553.35		2008-06-19	1734.37
2008-06-20	2404.1	2448.54	2241.34	2350.52		2008-06-20	2804.34	2909.38	2592.18	2787.23		2008-06-20	3476.66	3721.84	3302.63	3544.95		2008-06-20	1781.63	1808.49	1707.32	1793.07		2008-06-20	2305.96	2405.39	2183.52	2269.1		2008-06-20	2949.16	3138.73	2845.12	3046.63		2008-06-20	2008.07	2137.46	1925.7	2052.79		2008-06-20	2542.51	2710.35	2393.11	2560.33		2008-06-20	1590.22
2008-06-23	2293.66	2321.8	2209.28	2236.51		2008-06-23	2735.51	2836.29	2666.41	2702.2		2008-06-23	3456.6	3627.04	3374.53	3532.49		2008-06-23	1781.08	1830.41	1742.56	1772.48		2008-06-23	2249.56	2270.4	2177.58	2196.38		2008-06-23	2990.33	3076.77	2922.79	2992.12		2008-06-23	2023.5	2069.95	1967.74	2000.83		2008-06-23	2515.98	2585.61	2433.02	2489.91		2008-06-23	1570.39
2008-06-24	2207.68	2257.99	2151.57	2228.04		2008-06-24	2696.33	2810.71	2665.97	2785.65		2008-06-24	3490.56	3662.2	3447.31	3606.44		2008-06-24	1768.02	1806.19	1725.48	1788.78		2008-06-24	2185.95	2250.17	2108.64	2181.15		2008-06-24	2969.4	3079.79	2930.98	3045.93		2008-06-24	1998.19	2092.22	1980.71	2066.22		2008-06-24	2473.35	2593.55	2440.47	2557.43		2008-06-24	1540.04
2008-06-25	2216.38	2324.49	2199.45	2310.39		2008-06-25	2785.81	2929.56	2759.48	2911.54		2008-06-25	3584.7	3841.32	3555.84	3786.55		2008-06-25	1783.66	1867.14	1767.78	1850.66		2008-06-25	2179.07	2322.68	2165.95	2308.27		2008-06-25	3025.91	3182.89	3003.8	3159.53		2008-06-25	2060.04	2167.05	2048.38	2152.16		2008-06-25	2563.55	2715.34	2531.05	2689.42		2008-06-25	1584.02
2008-06-26	2306.44	2338.52	2242.82	2299.2		2008-06-26	2910.68	3007.57	2871.75	2954.28		2008-06-26	3775.57	4061.53	3714.48	3968.19		2008-06-26	1847.5	1886.49	1811.22	1853.55		2008-06-26	2300.98	2346.74	2236.68	2300.24		2008-06-26	3144.77	3219.15	3097.99	3175.79		2008-06-26	2168.26	2209.87	2142.73	2178.67		2008-06-26	2685.84	2784.03	2644.32	2738.99		2008-06-26	1691.89
2008-06-27	2226.23	2251.85	2146.36	2169.47		2008-06-27	2880.91	2961.53	2801.41	2851.62		2008-06-27	3818.49	3953.73	3651.89	3715.01		2008-06-27	1814.93	1840.29	1731.4	1756.36		2008-06-27	2214.16	2233.82	2118.7	2149.62		2008-06-27	3083.14	3131.93	2966.91	3001.43		2008-06-27	2106.35	2130.99	2011.53	2042.12		2008-06-27	2643.85	2681.87	2519.42	2566.23		2008-06-27	1649.51
2008-06-30	2146.64	2195.89	2111.12	2160.39		2008-06-30	2818.25	2896.05	2760.52	2833.48		2008-06-30	3659.46	3779.58	3550.05	3675.32		2008-06-30	1737.84	1773.03	1690.71	1730.68		2008-06-30	2137.36	2189.19	2076.27	2113.99		2008-06-30	2986.34	3064.86	2934.85	3022.1		2008-06-30	2032.92	2097.73	1997.24	2063.33		2008-06-30	2531.64	2618.31	2490.42	2582.11		2008-06-30	1567.93
2008-07-01	2166.22	2186.7	2081.88	2108.22		2008-07-01	2845.85	2883.51	2760.12	2790.23		2008-07-01	3676.25	3763.26	3536.95	3623.48		2008-07-01	1734.91	1753.18	1668.92	1691.7		2008-07-01	2120.41	2143.76	2004.1	2021.56		2008-07-01	3033.13	3089.58	2967.94	3009.6		2008-07-01	2062.22	2088.19	2001.5	2021.31		2008-07-01	2590.99	2630.56	2490.77	2528.46		2008-07-01	1597.35
2008-07-02	2111.82	2160.57	2087.82	2121.77		2008-07-02	2801.68	2849.74	2723.19	2772.93		2008-07-02	3633.59	3772.27	3576.37	3682.61		2008-07-02	1699.37	1743.49	1679.06	1714.69		2008-07-02	2027.99	2059.14	1984.4	2024.88		2008-07-02	3014.66	3085.1	2973.19	3035.46		2008-07-02	2025.52	2080.46	2002.89	2039.33		2008-07-02	2538.19	2605.31	2480.75	2546.25		2008-07-02	1551.89
2008-07-03	2089.91	2211.6	2034.32	2161.01		2008-07-03	2732.59	2859.49	2609	2776.62		2008-07-03	3629.51	3968.58	3569.6	3887.01		2008-07-03	1700.56	1795.45	1676.15	1767.08		2008-07-03	1988.82	2129.98	1950.89	2092.76		2008-07-03	2990.81	3195.67	2949.13	3137.43		2008-07-03	2015.67	2151.3	1972.09	2106.91		2008-07-03	2499.77	2689.9	2446.32	2629.17		2008-07-03	1562.57
2008-07-04	2143.91	2176.36	2103.08	2122.84		2008-07-04	2738.84	2768.82	2523.97	2567.61		2008-07-04	3842.22	3911.67	3693.37	3758.2		2008-07-04	1760.71	1795.96	1732.47	1763.25		2008-07-04	2078.44	2137.08	2043.62	2073.97		2008-07-04	3121.66	3193.97	3067.88	3114.88		2008-07-04	2088.26	2136.46	2052.36	2081.9		2008-07-04	2613.95	2680.05	2563.6	2625.3		2008-07-04	1666.75
2008-07-07	2122.51	2216.32	2118.17	2200.16		2008-07-07	2571.51	2677.28	2539.57	2647.08		2008-07-07	3755.04	3994.47	3726.16	3947.29		2008-07-07	1768.08	1843.58	1757.01	1828.97		2008-07-07	2082.17	2256.07	2074.9	2236.76		2008-07-07	3120.77	3254.61	3105.37	3229.29		2008-07-07	2087.93	2212.77	2080.05	2190.53		2008-07-07	2632.54	2801.81	2621.92	2770.76		2008-07-07	1671.08
2008-07-08	2225.51	2287.6	2184.9	2241.49		2008-07-08	2699.97	2826.41	2682.76	2748.17		2008-07-08	3982.28	4154.34	3929.19	4053.47		2008-07-08	1830.87	1861.35	1792.76	1837.85		2008-07-08	2246.47	2293.06	2188.26	2253.94		2008-07-08	3240.87	3303.74	3164.73	3254.51		2008-07-08	2199.44	2233.92	2138.1	2194.91		2008-07-08	2778.44	2836.35	2695.14	2794.51		2008-07-08	1767.53
2008-07-09	2270.39	2334.05	2244.14	2314.32		2008-07-09	2753.5	2827.69	2672.01	2821.03		2008-07-09	4044.3	4258.15	3989.6	4213.82		2008-07-09	1841.49	1887.68	1821.13	1875.61		2008-07-09	2272.81	2363.54	2257.23	2340.24		2008-07-09	3270.99	3381.86	3242.34	3351.89		2008-07-09	2211.82	2288.18	2186.73	2258.65		2008-07-09	2807.26	2907.33	2772.59	2875.25		2008-07-09	1792.87
2008-07-10	2270.93	2338.07	2247.32	2254.31		2008-07-10	2771.25	2911.48	2738.39	2796.12		2008-07-10	4145.84	4291	4061.79	4103.39		2008-07-10	1857.36	1903.35	1824.89	1843.46		2008-07-10	2302.91	2347.81	2257.45	2268.74		2008-07-10	3315.38	3428.3	3263.98	3307.28		2008-07-10	2228.96	2310.35	2197.31	2231.69		2008-07-10	2850.33	3028.95	2804.13	2896.4		2008-07-10	1822.22
2008-07-11	2238.45	2280.01	2207.73	2244.18		2008-07-11	2791.72	2866.01	2766.27	2828.76		2008-07-11	4129.78	4293.45	4065.29	4155.57		2008-07-11	1843.09	1880.71	1805.19	1838.47		2008-07-11	2252.57	2281.38	2178.09	2221.08		2008-07-11	3295.76	3355.29	3221.45	3293.15		2008-07-11	2223.37	2257.85	2177.29	2211.24		2008-07-11	2874.89	2936.44	2770.27	2846.34		2008-07-11	1784.62
2008-07-14	2231.89	2274.99	2208.43	2252.27		2008-07-14	2829.67	2907.46	2801.53	2859.07		2008-07-14	4140.61	4239.83	4073.82	4175.51		2008-07-14	1824.92	1867.96	1804.18	1855.9		2008-07-14	2197.74	2284.82	2180.09	2278.57		2008-07-14	3270.71	3367.34	3242.69	3338.03		2008-07-14	2200.18	2278.15	2184.18	2256.13		2008-07-14	2827.86	2902.44	2784.92	2877.34		2008-07-14	1802.02
2008-07-15	2258.46	2279.87	2172.34	2189.55		2008-07-15	2877.62	2898.99	2712.17	2752.96		2008-07-15	4203.42	4270.58	3964.03	4020.78		2008-07-15	1858.94	1877.53	1787.84	1802.66		2008-07-15	2293.13	2335.84	2194.26	2215.23		2008-07-15	3344.97	3399.4	3225.48	3255.93		2008-07-15	2262.26	2309.01	2179.16	2201.26		2008-07-15	2887.64	2930.38	2727.76	2751.09		2008-07-15	1863.2
2008-07-16	2178.04	2219.52	2115.18	2172.98		2008-07-16	2715.1	2736.95	2586.63	2647.48		2008-07-16	3960.38	3993.86	3688.65	3768.88		2008-07-16	1786.81	1800.36	1699.48	1728.94		2008-07-16	2186.51	2203.47	2065.79	2113.18		2008-07-16	3225.42	3260.13	3066.31	3130.99		2008-07-16	2184.46	2214.78	2082.76	2137.14		2008-07-16	2718.04	2748.64	2548.94	2596.43		2008-07-16	1762.86
2008-07-17	2205.37	2237.51	2139.15	2147.28		2008-07-17	2671.04	2706.2	2560.52	2581.63		2008-07-17	3810.97	3888.04	3657.33	3725.83		2008-07-17	1746.41	1768.39	1679.61	1693.25		2008-07-17	2149.7	2174.18	2061.68	2083.87		2008-07-17	3178.87	3230.47	3077.77	3113.01		2008-07-17	2167.81	2207.39	2081.39	2101.8		2008-07-17	2635.32	2686.39	2514.41	2547.31		2008-07-17	1707.62
2008-07-18	2166.12	2251.23	2134.26	2226.57		2008-07-18	2591.82	2635.11	2421.34	2587.38		2008-07-18	3749.39	3920.79	3642.96	3876.11		2008-07-18	1704.8	1750.1	1664.04	1740.6		2008-07-18	2113.29	2165.03	2045.11	2145.97		2008-07-18	3137.8	3221.95	3045.32	3197.07		2008-07-18	2125.95	2216.14	2077.35	2194.21		2008-07-18	2571.16	2669.36	2483.2	2635.23		2008-07-18	1684.26
2008-07-21	2220.61	2294.95	2191.26	2281.68		2008-07-21	2547.81	2681.09	2498.69	2667.47		2008-07-21	3861.51	4031.28	3787.06	3996.29		2008-07-21	1734.69	1797.11	1713.26	1785.28		2008-07-21	2134.27	2241.9	2110.97	2222.61		2008-07-21	3183.58	3328.68	3152.76	3303.49		2008-07-21	2183.93	2290.72	2160.32	2267.95		2008-07-21	2623.76	2762.25	2593.62	2745.7		2008-07-21	1747.51
2008-07-22	2269.79	2292	2235.59	2266.8		2008-07-22	2665.21	2697.47	2625.37	2652.63		2008-07-22	4002.2	4129.43	3958.35	4005.31		2008-07-22	1785.59	1814.01	1767.16	1788.49		2008-07-22	2216.34	2250.29	2185.19	2219.41		2008-07-22	3304.6	3390.22	3267.24	3336.86		2008-07-22	2272.77	2319.13	2244.08	2271.09		2008-07-22	2745.04	2820.41	2702.01	2753.79		2008-07-22	1841.87
2008-07-23	2301.07	2317.2	2245.47	2255.41		2008-07-23	2646.73	2669.89	2556.71	2573.27		2008-07-23	4006.61	4062.29	3895.22	3931.47		2008-07-23	1793.81	1814.64	1763.93	1779.98		2008-07-23	2232.21	2264.09	2183.95	2193.01		2008-07-23	3349.41	3394.94	3260.21	3280.45		2008-07-23	2287.22	2312.06	2246.78	2269.23		2008-07-23	2771.48	2835.88	2717.62	2760.65		2008-07-23	1847.38
2008-07-24	2287.41	2311.28	2255.23	2298.59		2008-07-24	2572.92	2623.2	2535.7	2603.79		2008-07-24	3927.73	4045.11	3892.53	4009.89		2008-07-24	1787.03	1825.67	1775.79	1813.32		2008-07-24	2206.95	2266.82	2182.13	2252.15		2008-07-24	3296.63	3364.88	3258.94	3330.72		2008-07-24	2279.56	2344.88	2264.83	2320.37		2008-07-24	2814.85	2903.96	2781.22	2869.54		2008-07-24	1842.2
2008-07-25	2275.76	2300.28	2242.2	2267.26		2008-07-25	2568.99	2577.29	2501.04	2523.38		2008-07-25	3963.71	4001.7	3892.53	3937.93		2008-07-25	1801.6	1829.28	1782.11	1806.81		2008-07-25	2228.75	2249.82	2191.03	2209.81		2008-07-25	3306.67	3355.27	3257.44	3299.64		2008-07-25	2292.12	2320.02	2263.63	2285.77		2008-07-25	2837.07	2889.17	2782.13	2826.6		2008-07-25	1842.45
2008-07-28	2279.53	2339.79	2270.35	2319.3		2008-07-28	2533.63	2588.17	2517.64	2568.84		2008-07-28	3959.91	4046.66	3929.73	3976.49		2008-07-28	1812.16	1852.23	1798.45	1831.11		2008-07-28	2223.21	2263.44	2202.77	2225.11		2008-07-28	3309.23	3366.23	3273.66	3320.71		2008-07-28	2299.08	2342.77	2277.05	2305.78		2008-07-28	2853.1	2911.55	2810.92	2858.15		2008-07-28	1849.5
2008-07-29	2294.97	2324.6	2252.41	2288.35		2008-07-29	2553.76	2643.37	2529.7	2632.14		2008-07-29	3942.62	3987.98	3836.73	3895.34		2008-07-29	1814.23	1831.73	1776.99	1796.11		2008-07-29	2197.37	2221.6	2143.37	2164.6		2008-07-29	3291.81	3336.6	3226.62	3277.7		2008-07-29	2280.78	2308.39	2226.59	2256.24		2008-07-29	2830.91	2872.36	2748.75	2801.27		2008-07-29	1847.41
2008-07-30	2319.4	2335.03	2278.37	2291.25		2008-07-30	2630.88	2643.45	2542.07	2558.16		2008-07-30	3922.79	3966.26	3813.94	3851.83		2008-07-30	1813.97	1835.74	1773.59	1793.57		2008-07-30	2189.92	2203.34	2120.86	2147.69		2008-07-30	3308.3	3346.2	3226.46	3260.88		2008-07-30	2288.58	2315.72	2233.06	2263.59		2008-07-30	2833.4	2885.74	2763.54	2807.95		2008-07-30	1848.79
2008-07-31	2292.89	2299	2228.24	2233.75		2008-07-31	2589.88	2605.26	2473.59	2484.21		2008-07-31	3869.68	3926.84	3721.1	3779.67		2008-07-31	1798.39	1809.44	1730.93	1740.59		2008-07-31	2156.65	2165.26	2073.13	2080.98		2008-07-31	3266.23	3289.07	3150.31	3165.17		2008-07-31	2269.36	2288.23	2204.25	2220.24		2008-07-31	2816.39	2844.9	2691.45	2704.95		2008-07-31	1824.5
2008-08-01	2208.65	2263.6	2175.34	2236.95		2008-08-01	2454.4	2479.83	2347.3	2412.39		2008-08-01	3746.34	3832.87	3644.68	3769.5		2008-08-01	1731.28	1769.11	1700.98	1749.73		2008-08-01	2069.23	2095.9	1986.15	2050.79		2008-08-01	3153.33	3228.56	3096.05	3192.72		2008-08-01	2203.64	2276.32	2165.06	2247.85		2008-08-01	2689.05	2779.06	2630.91	2740.49		2008-08-01	1732.44
2008-08-04	2224.73	2249.93	2190.3	2204.75		2008-08-04	2407.16	2423.69	2327.26	2338.38		2008-08-04	3742.73	3777.33	3613.26	3635.44		2008-08-04	1742.28	1762.18	1707.1	1722.36		2008-08-04	2035.24	2039.71	1947.54	1959.32		2008-08-04	3169.67	3203.76	3089.56	3111.19		2008-08-04	2233.74	2264.92	2187.78	2206.83		2008-08-04	2718.86	2747.57	2628.3	2647.63		2008-08-04	1755.35
2008-08-05	2217.13	2239.54	2157.94	2170.2		2008-08-05	2321.94	2348.23	2165.28	2177.62		2008-08-05	3620.06	3662.8	3413.67	3439.14		2008-08-05	1724.27	1744.49	1678.76	1693.65		2008-08-05	1962.51	1992.53	1852.51	1881.17		2008-08-05	3112.07	3151.7	3009.29	3029.62		2008-08-05	2211.24	2247.09	2153.52	2175.78		2008-08-05	2645.52	2696.76	2535.32	2560.5		2008-08-05	1752.63
2008-08-06	2191.32	2225.71	2140.25	2182.11		2008-08-06	2183.31	2215.26	2105.98	2166.16		2008-08-06	3458.45	3532.36	3349.35	3474.52		2008-08-06	1699.96	1721.84	1666.06	1693.47		2008-08-06	1887.86	1914.01	1827.15	1869.86		2008-08-06	3048.58	3088.38	2949.49	3005.37		2008-08-06	2193.58	2236.19	2145.68	2197.7		2008-08-06	2579.4	2623.04	2500.16	2558.8		2008-08-06	1710.39
2008-08-07	2184.94	2219.83	2138.43	2188.56		2008-08-07	2162.07	2196.62	2130.95	2172.4		2008-08-07	3467.35	3516.17	3388.43	3454.46		2008-08-07	1696.05	1717.08	1671.52	1701.56		2008-08-07	1866.05	1902.4	1839.64	1878.5		2008-08-07	3001.23	3041.16	2940.05	2992.43		2008-08-07	2196.14	2252.47	2167.21	2218.35		2008-08-07	2557.11	2600.6	2496.65	2551.51		2008-08-07	1684.86
2008-08-08	2180.71	2206.26	2077.12	2099.49		2008-08-08	2178.66	2222.08	2082.43	2094.11		2008-08-08	3457.54	3491.81	3187.82	3216.3		2008-08-08	1701.98	1714.28	1601.81	1615.79		2008-08-08	1877.94	1887.6	1762.04	1779.82		2008-08-08	2991.35	3034.17	2830.76	2851.96		2008-08-08	2219.83	2247.41	2080.02	2114.94		2008-08-08	2554.44	2593.07	2368.63	2391.69		2008-08-08	1707.52
2008-08-11	2095.71	2120.78	1945.57	1972.37		2008-08-11	2066.01	2088.02	1945.49	1971.67		2008-08-11	3195.68	3210.46	2917.67	2925.17		2008-08-11	1608.37	1626.07	1512.76	1524.47		2008-08-11	1780.76	1806.17	1666.43	1696.51		2008-08-11	2842.32	2870.42	2670.55	2686.33		2008-08-11	2107.27	2129.1	1944.77	1962.22		2008-08-11	2378.95	2407.57	2186.69	2216.5		2008-08-11	1569.3
2008-08-12	1957.93	1999.57	1929.65	1957.76		2008-08-12	1945.03	2028.51	1923.05	2007.14		2008-08-12	2855.06	2947.04	2793.36	2868.13		2008-08-12	1512.9	1545.19	1480.45	1520.17		2008-08-12	1692.53	1769.97	1674.17	1742.75		2008-08-12	2656.92	2721.12	2599.95	2665.33		2008-08-12	1941.95	1996.27	1901.96	1952.29		2008-08-12	2176.69	2244.3	2131.17	2199.62		2008-08-12	1424.31
2008-08-13	1955.4	1981.91	1888.57	1965.64		2008-08-13	1986.62	2061.39	1933.26	2030.78		2008-08-13	2846.36	2994.22	2743.83	2940.58		2008-08-13	1513.84	1551.77	1479.52	1531.28		2008-08-13	1732.7	1760.48	1656.36	1731.02		2008-08-13	2651.28	2707.63	2567.3	2666.34		2008-08-13	1938.02	1991.68	1871.89	1960.95		2008-08-13	2181.84	2237.4	2106.87	2198.95		2008-08-13	1410.56
2008-08-14	1951.22	1981.84	1922.56	1964.34		2008-08-14	2021.65	2090.71	1995.13	2034.56		2008-08-14	2901	2965.3	2853.77	2896.81		2008-08-14	1524.96	1556.92	1504.3	1533.06		2008-08-14	1709.13	1746.25	1680.24	1719.52		2008-08-14	2651.01	2710.69	2623.15	2676.43		2008-08-14	1953.21	1993.93	1925.8	1966.29		2008-08-14	2183.26	2243.25	2150.24	2210.69		2008-08-14	1399.02
2008-08-15	1961.68	2009.18	1939.57	1977.52		2008-08-15	2019.22	2052.34	1973.08	2009.61		2008-08-15	2880.22	2997.87	2816.12	2905.35		2008-08-15	1532.89	1557.27	1508.31	1536.66		2008-08-15	1739.14	1768.21	1712.43	1733.67		2008-08-15	2671.41	2710.72	2626.93	2663.36		2008-08-15	1968.75	1997.46	1933.88	1967.04		2008-08-15	2209.89	2250.16	2160.46	2203.99		2008-08-15	1428.74
2008-08-18	1971.37	1985.69	1858.51	1865.05		2008-08-18	1997.89	2003.72	1837.14	1846.11		2008-08-18	2902.36	2919.66	2657.83	2664.93		2008-08-18	1545.22	1561.04	1470.44	1479.18		2008-08-18	1748.69	1759.27	1630.85	1640.24		2008-08-18	2670.67	2691.07	2502.55	2510.67		2008-08-18	1976.79	1985.89	1862.25	1874.65		2008-08-18	2205.5	2230.26	2050.44	2063.27		2008-08-18	1437.13
2008-08-19	1853.62	1902.71	1827.34	1875.7		2008-08-19	1803.12	1876.6	1776.15	1845.7		2008-08-19	2617.77	2751.4	2578.27	2710.66		2008-08-19	1465.92	1535.17	1448.67	1519.46		2008-08-19	1621.08	1673.69	1606.4	1660.39		2008-08-19	2481.58	2550	2437.69	2512.47		2008-08-19	1851.98	1933.29	1830.59	1912.94		2008-08-19	2029.83	2125.51	1996.03	2102.19		2008-08-19	1309.03
2008-08-20	1872.99	2014.98	1844.78	2008.69		2008-08-20	1842.59	2012.14	1819.09	2004.79		2008-08-20	2676.85	2964.06	2623.3	2953.35		2008-08-20	1521.73	1602.56	1474.18	1583.04		2008-08-20	1647.78	1801.8	1622.35	1788.56		2008-08-20	2499.73	2675.83	2460.64	2663.62		2008-08-20	1889.91	2065.28	1871.16	2048.37		2008-08-20	2090.18	2268.8	2038.02	2257.09		2008-08-20	1358
2008-08-21	1978.39	2005.24	1906.56	1914		2008-08-21	1969.85	2024.94	1904.25	1913.99		2008-08-21	2899.09	3017.86	2825.1	2867.01		2008-08-21	1561.3	1581.17	1501.47	1508.47		2008-08-21	1749.12	1780.92	1690.94	1714.49		2008-08-21	2630.97	2685.31	2553.25	2575.15		2008-08-21	2013.81	2070.32	1950.42	1977.68		2008-08-21	2233.16	2295.82	2143.14	2175.11		2008-08-21	1456.75
2008-08-22	1897.87	1918.05	1851.19	1887.35		2008-08-22	1911.82	1962.98	1863.5	1915.04		2008-08-22	2860.97	2918.26	2758.3	2828.01		2008-08-22	1487.02	1507.3	1448.33	1472.29		2008-08-22	1693.8	1716.73	1645.68	1678.15		2008-08-22	2554.27	2585.59	2466.94	2519.12		2008-08-22	1956.94	1977.98	1880.49	1921.48		2008-08-22	2149.83	2190.27	2076.31	2134.47		2008-08-22	1419.85
2008-08-25	1887.75	1940.44	1862.15	1904.66		2008-08-25	1909.62	1937.04	1856.79	1894.12		2008-08-25	2825.97	2864.78	2745.47	2782.27		2008-08-25	1470.58	1495.31	1447.25	1468.17		2008-08-25	1673.8	1695.81	1631.75	1660.51		2008-08-25	2521.27	2570.57	2477.51	2526.71		2008-08-25	1917.3	1965.63	1892.81	1927.83		2008-08-25	2136.92	2186.19	2101.1	2144.85		2008-08-25	1397.81
2008-08-26	1886.55	1902.03	1830.18	1852.36		2008-08-26	1873.52	1888.84	1788.53	1809.81		2008-08-26	2742.68	2840.2	2622.71	2665.21		2008-08-26	1456.69	1465.78	1393	1408.87		2008-08-26	1634.29	1648.19	1563.65	1579.47		2008-08-26	2500.91	2517.14	2384.7	2418.24		2008-08-26	1898.37	1928.69	1816.5	1849.48		2008-08-26	2119.28	2146.23	2000.79	2037.76		2008-08-26	1387.76
2008-08-27	1845.55	1872.4	1794.07	1817.9		2008-08-27	1802.18	1840.3	1749.9	1794.1		2008-08-27	2647.04	2756.33	2571.68	2669.4		2008-08-27	1404.26	1430.55	1379.71	1405.28		2008-08-27	1575.19	1601.03	1520	1562.56		2008-08-27	2407.66	2460.77	2349.15	2402.36		2008-08-27	1845.23	1890.47	1745.7	1799.58		2008-08-27	2022.6	2097.65	1972.72	2040.07		2008-08-27	1326.49
2008-08-28	1805.64	1853.16	1772.61	1814		2008-08-28	1794.03	1846.05	1774.12	1815.43		2008-08-28	2655.57	2709.18	2604.15	2646.94		2008-08-28	1399.74	1424.5	1385.71	1406.83		2008-08-28	1566.49	1591.65	1544.43	1577.4		2008-08-28	2398.28	2441.44	2368.15	2414.41		2008-08-28	1801.23	1834.28	1768.27	1804.78		2008-08-28	2039.73	2085.03	2011.55	2051.44		2008-08-28	1328.29
2008-08-29	1814.79	1857.06	1794.93	1836.07		2008-08-29	1820.1	1913.72	1809.26	1876.58		2008-08-29	2657.2	2770.11	2638.15	2721.36		2008-08-29	1411.84	1449.04	1401.32	1435.25		2008-08-29	1583.35	1647.97	1569.11	1627.05		2008-08-29	2424.6	2497.01	2401.55	2468.62		2008-08-29	1814.56	1896.72	1800.9	1863.87		2008-08-29	2065.92	2153.24	2045.38	2118.21		2008-08-29	1348.13
2008-09-01	1827.13	1835.96	1772.56	1788.8		2008-09-01	1863.06	1876.3	1792.86	1814.47		2008-09-01	2694.25	2708.31	2578.78	2603.98		2008-09-01	1428.51	1435.06	1389.02	1401.84		2008-09-01	1606.56	1626.29	1565.2	1583.96		2008-09-01	2442.96	2457.89	2360.89	2378.6		2008-09-01	1852.52	1879.83	1795.13	1835.86		2008-09-01	2109.65	2143.12	2032.05	2070.89		2008-09-01	1373.14
2008-09-02	1785.43	1807.65	1741.43	1768.65		2008-09-02	1795.14	1823.57	1758.17	1786.02		2008-09-02	2583.02	2636.05	2538.8	2591.38		2008-09-02	1392.95	1422.96	1378.8	1410.9		2008-09-02	1569.37	1614.31	1549.05	1594.81		2008-09-02	2361.7	2413.3	2322.22	2377.95		2008-09-02	1821.88	1875.05	1797.89	1849.27		2008-09-02	2056.32	2115.49	2016.11	2074.75		2008-09-02	1338.45
2008-09-03	1771.02	1803.45	1730.4	1764.9		2008-09-03	1758.42	1772.26	1654.84	1674.21		2008-09-03	2574.56	2620.27	2482.9	2524.44		2008-09-03	1409.59	1444.22	1387.48	1422.92		2008-09-03	1595.65	1614.05	1557.04	1589.02		2008-09-03	2371.31	2413.65	2324.46	2376.12		2008-09-03	1847.87	1880.53	1807.99	1854.78		2008-09-03	2065.28	2114.43	2013.45	2064.73		2008-09-03	1343.05
2008-09-04	1755.58	1788.74	1739.82	1766.43		2008-09-04	1657.79	1701.91	1627.85	1674.13		2008-09-04	2519.82	2625.58	2487.48	2569.38		2008-09-04	1420.02	1458.87	1408.42	1442.78		2008-09-04	1589.83	1620.51	1577.97	1599.07		2008-09-04	2368.75	2414.18	2342.23	2386.47		2008-09-04	1845.11	1881.01	1797.03	1831.1		2008-09-04	2064.04	2100.24	2019.39	2063.56		2008-09-04	1323.94
2008-09-05	1725.62	1750.2	1677.37	1708.78		2008-09-05	1616.96	1647.1	1578.91	1596.04		2008-09-05	2479.91	2516.54	2421.64	2435.15		2008-09-05	1419.65	1441.73	1393.09	1411.07		2008-09-05	1562.41	1586.94	1535.94	1561.12		2008-09-05	2335.93	2359.76	2284.89	2306.27		2008-09-05	1788.23	1839.15	1748.22	1779.61		2008-09-05	2010.35	2028.29	1940.65	1958.99		2008-09-05	1301.23
2008-09-08	1710.19	1725.15	1605.7	1619.65		2008-09-08	1596.97	1616.63	1542.06	1557.94		2008-09-08	2435.29	2468.19	2277.85	2294.77		2008-09-08	1408.13	1420.59	1345.58	1356.59		2008-09-08	1559.13	1572.53	1509.22	1519.62		2008-09-08	2300.15	2322.48	2188.5	2201.89		2008-09-08	1781.08	1810.71	1713.11	1739.16		2008-09-08	1962.96	2000.27	1855.56	1881.86		2008-09-08	1270.77
2008-09-09	1621.97	1639.63	1555.78	1603.02		2008-09-09	1559.84	1580.58	1523.82	1549.23		2008-09-09	2307.85	2346.67	2263.68	2307.86		2008-09-09	1359.2	1386.57	1342.76	1371		2008-09-09	1525.81	1569.62	1503.18	1543.14		2008-09-09	2207.18	2237.53	2168.01	2206.01		2008-09-09	1751.82	1793.41	1724.48	1776.46		2008-09-09	1889.67	1927.52	1844.87	1892.97		2008-09-09	1200.53
2008-09-10	1585.37	1629.93	1557.71	1600.71		2008-09-10	1530.26	1569.55	1488.58	1527.43		2008-09-10	2283.18	2368.77	2226.19	2298.2		2008-09-10	1363.8	1406.06	1351.4	1385.5		2008-09-10	1541.76	1594.89	1521.43	1553.14		2008-09-10	2192.02	2253	2163.06	2208.31		2008-09-10	1765.95	1856.27	1743.6	1811.75		2008-09-10	1872.94	1954.6	1845.33	1896.2		2008-09-10	1192.58
2008-09-11	1597.4	1605.51	1527.02	1546.36		2008-09-11	1526.81	1550.77	1451.77	1465.82		2008-09-11	2286.53	2308.64	2203.57	2223.18		2008-09-11	1382.32	1401.71	1360.21	1375.1		2008-09-11	1557.32	1568.61	1504.17	1515.29		2008-09-11	2202	2229.22	2152.65	2173.96		2008-09-11	1802.92	1842.4	1770.95	1805.37		2008-09-11	1888.36	1908.79	1800.72	1819.91		2008-09-11	1208.24
2008-09-12	1546.28	1582.31	1534.95	1563.12		2008-09-12	1454.19	1488.9	1434.03	1464.23		2008-09-12	2220.01	2315.41	2199.55	2245.03		2008-09-12	1383.33	1417.59	1374.89	1387.54		2008-09-12	1515.71	1553.2	1505.32	1534.91		2008-09-12	2172.22	2206.88	2150.03	2178.15		2008-09-12	1806.64	1843.1	1781.28	1795.39		2008-09-12	1804.97	1842.99	1755.6	1782.38		2008-09-12	1172.27
2008-09-16	1559.87	1574.13	1501.34	1524.62		2008-09-16	1435.45	1443.13	1349.65	1362.95		2008-09-16	2241.27	2264.49	2157.41	2197.25		2008-09-16	1387.22	1408.85	1348.82	1377.55		2008-09-16	1537.55	1552.28	1497.12	1523.2		2008-09-16	2176.43	2192.29	2119.1	2147		2008-09-16	1794.38	1838.88	1729.65	1793.62		2008-09-16	1772.09	1807.44	1698.5	1744.63		2008-09-16	1170.59
2008-09-17	1523.49	1574.54	1505.15	1526.81		2008-09-17	1360.79	1394.63	1332.99	1361.51		2008-09-17	2192.94	2253.92	2157.63	2197.37		2008-09-17	1376.02	1400.8	1354.15	1370.6		2008-09-17	1515.7	1543.83	1452.53	1467.99		2008-09-17	2141.2	2176.87	2096.69	2120		2008-09-17	1781.23	1805.41	1733.79	1751.62		2008-09-17	1734.63	1768.76	1669.2	1690.86		2008-09-17	1140.93
2008-09-18	1485.97	1545.12	1423.27	1500.65		2008-09-18	1332.33	1400.91	1285.97	1375.52		2008-09-18	2188.36	2263.09	2059.03	2196.6		2008-09-18	1352.24	1366.67	1279.31	1325.77		2008-09-18	1440.39	1459.9	1357.25	1421.19		2008-09-18	2088.01	2126.35	1997.6	2075.99		2008-09-18	1698.45	1723.65	1581.94	1635.52		2008-09-18	1639.16	1682.56	1544.45	1623.1		2008-09-18	1098.22
2008-09-19	1638.25	1648.04	1589.31	1648.04		2008-09-19	1509.77	1510.73	1477.88	1510.73		2008-09-19	2400.09	2408.29	2346.3	2408.29		2008-09-19	1412.47	1419.46	1387.85	1419.46		2008-09-19	1548.5	1558.49	1520.64	1558.49		2008-09-19	2206.54	2213.54	2169.79	2213.54		2008-09-19	1792.59	1799.27	1742.94	1799.27		2008-09-19	1763.98	1773.62	1727.88	1773.62		2008-09-19	1205.84
2008-09-22	1775.95	1809.64	1700.39	1784.64		2008-09-22	1654	1659.32	1587.43	1656.88		2008-09-22	2582.59	2636.77	2436.59	2579.57		2008-09-22	1496.24	1520.87	1414.14	1459.86		2008-09-22	1640.42	1698.1	1529.97	1594.64		2008-09-22	2313.57	2360.27	2210.76	2292.94		2008-09-22	1907.45	1972.6	1804.82	1891.97		2008-09-22	1900.7	1939.96	1802.69	1872.05		2008-09-22	1278.56
2008-09-23	1782.55	1823.16	1733.55	1759.8		2008-09-23	1643.15	1772.75	1614.13	1662.82		2008-09-23	2505.64	2568.51	2417.24	2448.6		2008-09-23	1426.22	1445.58	1386.76	1404.91		2008-09-23	1537.12	1588.86	1487.28	1520.94		2008-09-23	2230.2	2257.09	2168.06	2183.33		2008-09-23	1825.28	1864.72	1773.89	1807.07		2008-09-23	1811.29	1840.88	1745.29	1758.27		2008-09-23	1203.56
2008-09-24	1703.13	1779.24	1665.51	1766.96		2008-09-24	1625.72	1693.76	1565.28	1690.32		2008-09-24	2399.24	2452.85	2336.37	2444.82		2008-09-24	1389.54	1421.15	1366.76	1416.66		2008-09-24	1497.55	1555.33	1472.93	1541.29		2008-09-24	2141.96	2201.33	2112.02	2191.78		2008-09-24	1777.16	1852.81	1752.56	1846.23		2008-09-24	1711.68	1799.52	1683.09	1792.92		2008-09-24	1125.11
2008-09-25	1763.21	1882.24	1745.43	1838.72		2008-09-25	1687.86	1812.54	1668.72	1756.28		2008-09-25	2449.15	2576.46	2423.17	2510.94		2008-09-25	1419.36	1477.34	1410.03	1461.29		2008-09-25	1545.36	1648.89	1534.68	1621.94		2008-09-25	2192.02	2267.67	2176.41	2235.02		2008-09-25	1853.2	1965.3	1840.45	1922.22		2008-09-25	1793	1901.77	1774.49	1861.91		2008-09-25	1170.54
2008-09-26	1831.55	1862	1780.63	1827.07		2008-09-26	1775.42	1795.91	1700.21	1746.34		2008-09-26	2524.9	2555.13	2438.08	2494.83		2008-09-26	1467.93	1501.95	1442.32	1480.32		2008-09-26	1629.9	1661.13	1593.19	1637.67		2008-09-26	2244.07	2273.26	2191.34	2234.58		2008-09-26	1928.07	1961.7	1880.87	1913.54		2008-09-26	1871.95	1932.56	1827.97	1904.2		2008-09-26	1209
2008-10-06	1808.09	1812.91	1705.8	1715.6		2008-10-06	1679.72	1684.95	1578.75	1580.09		2008-10-06	2410.01	2432.26	2284.83	2297.14		2008-10-06	1463.05	1476.39	1420.11	1433.07		2008-10-06	1602.43	1605.47	1507.51	1512.69		2008-10-06	2200.05	2224.98	2130.42	2153.89		2008-10-06	1915.86	1958.34	1838.76	1864.38		2008-10-06	1868.94	1904.24	1803.26	1837.3		2008-10-06	1176.39
2008-10-07	1666.86	1734.5	1623.33	1715.4		2008-10-07	1479.25	1536.26	1443.29	1500.75		2008-10-07	2216.77	2300.13	2170.09	2254.96		2008-10-07	1403.62	1462.65	1385.13	1441.91		2008-10-07	1462.41	1515.01	1428.19	1483.05		2008-10-07	2098.42	2165.87	2070.44	2135.81		2008-10-07	1811.13	1913.63	1784.99	1892.94		2008-10-07	1773.38	1852.95	1726.13	1809.19		2008-10-07	1110.63
2008-10-08	1676.78	1727.63	1647.55	1701.92		2008-10-08	1458.67	1485.97	1417.52	1442.92		2008-10-08	2211.98	2313.13	2182.67	2246.1		2008-10-08	1421.02	1456.99	1401.22	1425.71		2008-10-08	1441.36	1468.93	1419.82	1440.96		2008-10-08	2102.4	2143.77	2067.75	2100.5		2008-10-08	1850.03	1920.97	1822.85	1867.26		2008-10-08	1766.31	1807.3	1713.41	1749.71		2008-10-08	1121.51
2008-10-09	1718.77	1740.34	1660.56	1693.49		2008-10-09	1472.02	1479.39	1377.32	1395.9		2008-10-09	2287.99	2311.61	2185.17	2197.82		2008-10-09	1442.34	1456.84	1398.76	1407.98		2008-10-09	1466.49	1475.6	1395.83	1404.52		2008-10-09	2129.22	2144.21	2070.62	2082.76		2008-10-09	1910.69	1923.03	1840.64	1852.62		2008-10-09	1781.37	1802.72	1701.67	1722.86		2008-10-09	1134.67
2008-10-10	1643.68	1679.28	1594.73	1645.42		2008-10-10	1318.69	1333.33	1273.87	1282.36		2008-10-10	2122.98	2142.41	2009.29	2030.66		2008-10-10	1373.86	1391.34	1330.36	1353.63		2008-10-10	1356.88	1368.23	1315.28	1330.39		2008-10-10	2024.35	2048.03	1967.88	1983.55		2008-10-10	1788.12	1838.06	1751.75	1790.45		2008-10-10	1659.46	1708.75	1607.98	1647.49		2008-10-10	1060.32
2008-10-13	1626.26	1654.99	1543.81	1646.34		2008-10-13	1245.01	1308.28	1190.02	1300.2		2008-10-13	1987.18	2063.24	1897.73	2051.95		2008-10-13	1344.02	1388.12	1319.53	1384.81		2008-10-13	1311.13	1354.78	1258.98	1347.99		2008-10-13	1962.96	2013.89	1910.21	2007.87		2008-10-13	1768.16	1868	1735.35	1862.82		2008-10-13	1623.9	1702.23	1552.02	1687.54		2008-10-13	1006.37
2008-10-14	1683.12	1700.94	1599.03	1612.26		2008-10-14	1359.1	1379.14	1258.51	1265.38		2008-10-14	2126.03	2164.02	2002.76	2020.04		2008-10-14	1415.38	1429.12	1361.01	1367.78		2008-10-14	1385.74	1403.32	1303.16	1307.83		2008-10-14	2051.85	2068.28	1949.58	1954.99		2008-10-14	1917.33	1937.38	1814.05	1820.1		2008-10-14	1740.11	1761.66	1636.06	1642.25		2008-10-14	1073.36
2008-10-15	1597.32	1617.28	1531.03	1577.24		2008-10-15	1234.93	1248.88	1196.3	1219.46		2008-10-15	1987.58	2019.03	1931.76	1967.52		2008-10-15	1362.64	1379.12	1342.47	1358.34		2008-10-15	1292.27	1326.06	1258.15	1305.44		2008-10-15	1941.98	1965.16	1891.89	1919.3		2008-10-15	1807.4	1851.15	1775.1	1811.53		2008-10-15	1623.6	1662.18	1565.33	1596.88		2008-10-15	984.465
2008-10-16	1513.6	1553.48	1473.22	1512.1		2008-10-16	1144.33	1169.47	1108.39	1112.64		2008-10-16	1874.68	1902.67	1794.71	1798.1		2008-10-16	1328.05	1345.8	1299.53	1306.62		2008-10-16	1258.2	1286.4	1235.07	1250.18		2008-10-16	1861.78	1884.38	1815.76	1827.57		2008-10-16	1753.74	1795.58	1718.01	1740.58		2008-10-16	1529.51	1557.74	1474.6	1484.52		2008-10-16	953.451
2008-10-17	1520.54	1552.53	1491.77	1540.47		2008-10-17	1118.87	1151.11	1106.19	1134.85		2008-10-17	1803.47	1855.22	1770.61	1816.44		2008-10-17	1311.46	1336.43	1293.69	1316.3		2008-10-17	1256.63	1280.05	1244.77	1269.94		2008-10-17	1836.38	1868.27	1805.88	1844.42		2008-10-17	1759.55	1809.51	1736.87	1786.56		2008-10-17	1494.91	1526.43	1451.89	1488.41		2008-10-17	941.869
2008-10-20	1530.49	1566.24	1498.83	1553.81		2008-10-20	1139.05	1217.73	1112.66	1209.1		2008-10-20	1812.31	1894.86	1760.85	1881.82		2008-10-20	1315.36	1347.05	1297.89	1340.88		2008-10-20	1266.74	1309.78	1242.11	1297.97		2008-10-20	1840.37	1899.89	1815.52	1887.67		2008-10-20	1783.58	1830.03	1764.44	1819.1		2008-10-20	1482	1557.51	1457.34	1543.24		2008-10-20	946.162
2008-10-21	1556.22	1577.2	1537.01	1549.48		2008-10-21	1220.97	1279.17	1204.71	1231.72		2008-10-21	1895.89	1980.79	1863.15	1903.2		2008-10-21	1344.97	1357.33	1323.13	1331.9		2008-10-21	1299.46	1318.63	1274.68	1285.73		2008-10-21	1894.6	1939.39	1872.36	1896.37		2008-10-21	1841.69	1870.24	1784.05	1798.75		2008-10-21	1552.93	1604.16	1521.4	1556.63		2008-10-21	985.766
2008-10-22	1528.12	1537.06	1468.99	1481		2008-10-22	1200.53	1250.25	1181.42	1195.71		2008-10-22	1857.43	1904.07	1811.01	1823.71		2008-10-22	1321.13	1333.96	1280.72	1289.61		2008-10-22	1268.45	1290.45	1250.81	1257.29		2008-10-22	1878.53	1922.02	1856.43	1879.07		2008-10-22	1780.04	1806.4	1674.24	1684.55		2008-10-22	1534.23	1579.27	1501.03	1526		2008-10-22	966.358
2008-10-23	1445.2	1461.85	1406.94	1440.42		2008-10-23	1150.67	1242.98	1139.3	1237.11		2008-10-23	1765.52	1828.9	1734.48	1816.29		2008-10-23	1266.76	1291.61	1249.92	1285.22		2008-10-23	1239.66	1268.73	1229.5	1263.48		2008-10-23	1850.22	1905.41	1834.56	1895.66		2008-10-23	1611.07	1674.46	1580.09	1658.65		2008-10-23	1494.75	1555.68	1473.23	1541.39		2008-10-23	943.177
2008-10-24	1444.71	1463.58	1414.05	1423.49		2008-10-24	1228.06	1269.29	1189.71	1205.55		2008-10-24	1809.89	1848.11	1758.99	1782.39		2008-10-24	1280.42	1295.09	1258.67	1271.85		2008-10-24	1261.51	1272.01	1219.59	1229.59		2008-10-24	1896.03	1923.53	1862.38	1885.92		2008-10-24	1652.36	1722.72	1608.19	1679.09		2008-10-24	1538.36	1577.21	1506.12	1529.42		2008-10-24	975.018
2008-10-27	1397.96	1406.93	1306.26	1312.79		2008-10-27	1175.12	1188.57	1090.79	1091.9		2008-10-27	1751.35	1772.53	1625.49	1631.27		2008-10-27	1255.16	1271	1208.1	1218.14		2008-10-27	1210.55	1220.84	1140.51	1143.62		2008-10-27	1859.54	1877.78	1785.9	1793.76		2008-10-27	1654.26	1721.62	1601.95	1632.02		2008-10-27	1496.85	1525.68	1411.32	1419.34		2008-10-27	944.202
2008-10-28	1284.11	1368.66	1269.6	1345.58		2008-10-28	1057.6	1147.67	1034.62	1128.45		2008-10-28	1605.55	1703.97	1589.19	1687.24		2008-10-28	1204.14	1247.36	1189.42	1236.81		2008-10-28	1122.15	1168.49	1110.52	1156.88		2008-10-28	1763.6	1839.93	1750.48	1827.3		2008-10-28	1604.78	1672.84	1553.06	1653.17		2008-10-28	1386.93	1468.74	1360.47	1447.08		2008-10-28	858.998
2008-10-29	1359.42	1377.48	1302.71	1316.97		2008-10-29	1148.75	1163.42	1080.43	1084.39		2008-10-29	1723.65	1739.39	1621.21	1627.4		2008-10-29	1247.83	1261.29	1206.55	1210.62		2008-10-29	1172.92	1191.75	1132.24	1138.01		2008-10-29	1845.86	1856.4	1771.77	1777.79		2008-10-29	1670.44	1693	1598.33	1610.32		2008-10-29	1467.91	1484.31	1384.41	1393.79		2008-10-29	909.399
2008-10-30	1332.03	1385.89	1304.79	1357.56		2008-10-30	1098.12	1156.52	1081.47	1134.67		2008-10-30	1650.5	1711	1618.86	1677.51		2008-10-30	1215.21	1247.9	1201.19	1231.18		2008-10-30	1142.98	1177.49	1111.83	1159.14		2008-10-30	1786.79	1814.11	1759.17	1791.3		2008-10-30	1622.56	1661.85	1587.56	1632.76		2008-10-30	1402.7	1455.22	1371.78	1423.05		2008-10-30	870.578
2008-10-31	1354.88	1372.52	1318.25	1329.86		2008-10-31	1124.04	1145.66	1097.2	1118.98		2008-10-31	1656.04	1677.92	1608.87	1627.93		2008-10-31	1230.3	1252.09	1213.6	1227.89		2008-10-31	1148.93	1158.31	1112.22	1122.11		2008-10-31	1789.45	1808.97	1748.9	1764.69		2008-10-31	1623.39	1656.9	1579.45	1601.43		2008-10-31	1418.43	1454.4	1376.38	1405.48		2008-10-31	868.604
2008-11-03	1325.66	1350.77	1296.66	1318.05		2008-11-03	1109.37	1146.25	1097.36	1120.86		2008-11-03	1613.82	1651.78	1586.84	1612.65		2008-11-03	1224.08	1240.31	1209.59	1224.24		2008-11-03	1114.62	1128.96	1093.14	1104.56		2008-11-03	1754	1782.26	1729.13	1749.51		2008-11-03	1590.49	1637.28	1571.13	1619.51		2008-11-03	1393.27	1429.49	1353.81	1381.97		2008-11-03	844.749
2008-11-04	1310.86	1334.26	1292.94	1320.7		2008-11-04	1109.97	1116.62	1047.41	1064.99		2008-11-04	1606.39	1622.37	1549.18	1574.67		2008-11-04	1221.84	1235.88	1198.47	1214.77		2008-11-04	1100.63	1109.48	1074.07	1086.76		2008-11-04	1744.4	1762.62	1703.82	1732.92		2008-11-04	1598.23	1623.78	1509.3	1552.82		2008-11-04	1372.52	1399.34	1325.9	1357.57		2008-11-04	827.99
2008-11-05	1326.09	1373.44	1322.45	1357.14		2008-11-05	1092.22	1139.42	1082.06	1109.79		2008-11-05	1601.59	1677.07	1590.83	1638.71		2008-11-05	1216.04	1251.75	1212.13	1240.82		2008-11-05	1094.72	1144.81	1090.31	1129.62		2008-11-05	1741.46	1793.78	1733.07	1775.44		2008-11-05	1553.61	1636.33	1540.57	1616.07		2008-11-05	1369.49	1463.47	1362.85	1447.78		2008-11-05	823.682
2008-11-06	1331.08	1339.56	1300.41	1315.23		2008-11-06	1072.76	1084.57	1049.77	1067.96		2008-11-06	1588.44	1617.45	1561.57	1593.76		2008-11-06	1224.02	1243.96	1207.63	1233.16		2008-11-06	1102.76	1174.94	1087.45	1147.85		2008-11-06	1747.76	1771.08	1726.25	1751.51		2008-11-06	1577.89	1660.77	1556.3	1620.51		2008-11-06	1427.34	1489.14	1401.72	1449.79		2008-11-06	827.928
2008-11-07	1296.05	1357.54	1283.15	1338.71		2008-11-07	1039.67	1088.86	1029.92	1075.81		2008-11-07	1561.97	1639.13	1549.53	1621.46		2008-11-07	1219.64	1258.39	1212.21	1250.05		2008-11-07	1120.85	1163.77	1112.28	1150.47		2008-11-07	1730.96	1781.23	1718.06	1766.92		2008-11-07	1588.17	1659.35	1575.78	1636.85		2008-11-07	1418.73	1494.94	1398.71	1481.4		2008-11-07	811.539
2008-11-10	1360.19	1450.03	1356.15	1441.96		2008-11-10	1098.3	1178.16	1095.2	1177.11		2008-11-10	1656.11	1774.45	1645.77	1768.73		2008-11-10	1266.67	1312.7	1260.41	1304.71		2008-11-10	1176.56	1245	1172.6	1244.16		2008-11-10	1768	1836.85	1756.5	1829.33		2008-11-10	1718.87	1795.13	1683.91	1791.18		2008-11-10	1534.31	1616.95	1521.22	1613.78		2008-11-10	860.371
2008-11-11	1447.53	1463.06	1404.38	1415.42		2008-11-11	1174.61	1219.46	1154.48	1175.84		2008-11-11	1765.65	1854.52	1727.88	1775.36		2008-11-11	1302.03	1323.99	1282.13	1295.7		2008-11-11	1265.63	1314.13	1243.17	1265.44		2008-11-11	1811.98	1844.74	1782.54	1801.97		2008-11-11	1808.41	1863.89	1768.66	1792.62		2008-11-11	1653.33	1727.85	1616.29	1652.42		2008-11-11	900.514
2008-11-12	1398.57	1438.56	1385.04	1425.46		2008-11-12	1151.86	1190.2	1134.23	1181.28		2008-11-12	1741.3	1820.35	1724.37	1806.51		2008-11-12	1286.82	1318.68	1272.21	1304.18		2008-11-12	1247.27	1291.3	1231.08	1280.59		2008-11-12	1772.15	1826.69	1760.56	1816.16		2008-11-12	1781.96	1850.82	1764.63	1843.49		2008-11-12	1628.83	1751.65	1608.64	1732.91		2008-11-12	886.502
2008-11-13	1410.51	1495.53	1395.54	1478.83		2008-11-13	1160.04	1280.02	1146.24	1265.7		2008-11-13	1778.27	1943.84	1755.21	1908.34		2008-11-13	1297.37	1362.18	1284.59	1346.43		2008-11-13	1267.78	1367.83	1252.29	1346.71		2008-11-13	1793.6	1894.71	1783.93	1875.07		2008-11-13	1824.58	2001.8	1804.12	1976.04		2008-11-13	1706	1831.09	1682.13	1782.05		2008-11-13	911.278
2008-11-14	1485.07	1530.46	1464.32	1515.04		2008-11-14	1282.31	1336.48	1258.09	1326.8		2008-11-14	1928.91	2052.24	1896.41	2033.67		2008-11-14	1350.93	1384.58	1330.68	1374.63		2008-11-14	1361.91	1385.5	1322.99	1376.14		2008-11-14	1878.09	1941.14	1854.26	1928.27		2008-11-14	1993.79	2074.84	1950.96	2059.77		2008-11-14	1788.49	1884.64	1755.98	1856.47		2008-11-14	984.238
2008-11-17	1514.85	1558.64	1492.81	1554.36		2008-11-17	1313.2	1351.5	1288.55	1345.21		2008-11-17	2039.63	2148.48	2003.71	2132.65		2008-11-17	1377.97	1425.62	1361.75	1417.69		2008-11-17	1366.53	1403.83	1331.58	1396.44		2008-11-17	1913.91	1982.69	1888.7	1972.36		2008-11-17	2035.24	2171.85	1994.11	2135.34		2008-11-17	1845.37	1992.76	1812.98	1981.51		2008-11-17	1014.98
2008-11-18	1551.09	1596.8	1442.71	1452.92		2008-11-18	1329.6	1341.19	1222.76	1223.44		2008-11-18	2122.13	2155.34	1930.98	1940.28		2008-11-18	1423.69	1451.88	1341.58	1362.82		2008-11-18	1379.35	1401.09	1277.69	1285.3		2008-11-18	1954.28	1999.94	1846.23	1857.91		2008-11-18	2111.16	2181.24	1946.06	2003.78		2008-11-18	1976.78	2049.64	1805.97	1836.98		2008-11-18	1059.59
2008-11-19	1445.6	1579.6	1440.18	1573.23		2008-11-19	1206.26	1303.7	1191.24	1295.66		2008-11-19	1912.2	2083.12	1894.25	2067.26		2008-11-19	1355.48	1424.92	1339.49	1417.81		2008-11-19	1274.57	1360.73	1259.46	1352.49		2008-11-19	1839.32	1956.23	1824.42	1946.48		2008-11-19	1983.83	2149.27	1939.73	2131.37		2008-11-19	1825.46	1982.19	1786.84	1959.45		2008-11-19	969.14
2008-11-20	1554.57	1608.05	1526.05	1556.72		2008-11-20	1260.81	1300.79	1229.89	1258.22		2008-11-20	2021.8	2183.87	1976.55	2096.24		2008-11-20	1397.73	1442.06	1373.25	1406.78		2008-11-20	1323.02	1370.18	1300.98	1325.54		2008-11-20	1916.13	2001.04	1889.09	1948.49		2008-11-20	2077.12	2141.72	2025.64	2054.34		2008-11-20	1904.59	2004.55	1855	1909.57		2008-11-20	1033.2
2008-11-21	1530.43	1581.13	1485.49	1541.96		2008-11-21	1216.01	1274.09	1172.76	1226.52		2008-11-21	2021.08	2107.23	1943.84	2028.74		2008-11-21	1380.81	1437.5	1351.31	1415.07		2008-11-21	1291.88	1366.07	1257.32	1334.97		2008-11-21	1899.7	1966.02	1842.58	1914.24		2008-11-21	1988.3	2186.35	1952.54	2099.62		2008-11-21	1841.85	2007.04	1804.05	1951.65		2008-11-21	1021.95
2008-11-24	1543.78	1565.27	1482.81	1488.88		2008-11-24	1227.57	1247.98	1177.6	1184.1		2008-11-24	2057.18	2099.66	1947.28	1958.46		2008-11-24	1417.7	1432.31	1370.35	1377.25		2008-11-24	1336.47	1347.85	1275.45	1282.55		2008-11-24	1911.12	1941.55	1841.16	1854.37		2008-11-24	2098.53	2116.98	1977.54	1988.59		2008-11-24	1955.05	1984.88	1821.01	1838.38		2008-11-24	1035.43
2008-11-25	1511.96	1535.17	1456.1	1486.68		2008-11-25	1212.54	1226.77	1156.33	1183.89		2008-11-25	2005.83	2044.94	1920.18	1969.56		2008-11-25	1385.92	1408.09	1352.13	1374.91		2008-11-25	1300.41	1314.18	1247.19	1272.29		2008-11-25	1874.39	1893.98	1794.84	1831.22		2008-11-25	2023.77	2049.59	1903.52	1977.79		2008-11-25	1866.85	1901.42	1767.08	1831.64		2008-11-25	1010.95
2008-11-26	1496.04	1523.87	1470.36	1502.8		2008-11-26	1170.12	1187.6	1143.27	1167.84		2008-11-26	1956.29	1999.77	1918.17	1961.61		2008-11-26	1374.93	1408.1	1361.68	1389.44		2008-11-26	1271.66	1345.11	1253.2	1321.33		2008-11-26	1828.75	1864.51	1802.84	1836.15		2008-11-26	1973.63	2031.78	1934.14	1983.24		2008-11-26	1831.1	1899.94	1799.77	1855.55		2008-11-26	982.537
2008-11-27	1588.8	1612.24	1514.23	1522.48		2008-11-27	1242.25	1252.08	1165.36	1173.16		2008-11-27	2096.77	2119.11	1983.02	1992.2		2008-11-27	1457.24	1474.89	1395.48	1405.75		2008-11-27	1415.53	1425.33	1341.24	1345.84		2008-11-27	1926.81	1941.19	1841.6	1850.95		2008-11-27	2122.94	2136.53	1970.59	1982.89		2008-11-27	1992.32	2019.51	1899.16	1930.65		2008-11-27	1060.63
2008-11-28	1513.19	1541.25	1483.47	1504.8		2008-11-28	1162.5	1173.39	1125.35	1141.72		2008-11-28	1971.96	2003.42	1912.59	1939.56		2008-11-28	1399.75	1432.91	1383.5	1404.78		2008-11-28	1331.28	1367.22	1310.85	1334.94		2008-11-28	1835.74	1871.1	1799.89	1831.6		2008-11-28	1978.63	2051.46	1955.34	1992.65		2008-11-28	1907.82	1999.94	1868.87	1927.93		2008-11-28	987.526
2008-12-01	1498.77	1536.74	1471.77	1524.62		2008-12-01	1137.3	1172.63	1115.65	1169.49		2008-12-01	1932.76	2038.2	1888.37	2027.45		2008-12-01	1402.1	1435.6	1378.33	1427.78		2008-12-01	1330.05	1352.11	1289.28	1342.2		2008-12-01	1824.86	1910.8	1803.06	1903.4		2008-12-01	1984.9	2049.02	1935.64	2031.72		2008-12-01	1918.5	2027.28	1874.65	2004.11		2008-12-01	974.232
2008-12-02	1500.93	1536.39	1483.6	1511.27		2008-12-02	1140.67	1192.45	1128.8	1178.67		2008-12-02	1967.12	2094.55	1946.94	2050.27		2008-12-02	1412.62	1461.93	1398.12	1438.8		2008-12-02	1312.92	1351.17	1298.07	1333.56		2008-12-02	1876.43	1970.57	1859.64	1941.46		2008-12-02	1980	2065.05	1967.29	2018		2008-12-02	1960.22	2049.86	1927.62	2007.5		2008-12-02	999.586
2008-12-03	1518.66	1570.67	1509.25	1565.65		2008-12-03	1185.57	1281.48	1180.27	1276.54		2008-12-03	2062.16	2167.98	2048.25	2150.49		2008-12-03	1447.64	1477.44	1430.63	1467.88		2008-12-03	1343.2	1411.29	1336.75	1398.94		2008-12-03	1950.52	2040.53	1940.14	2026.1		2008-12-03	2038.53	2154.07	2026.08	2138.51		2008-12-03	2016.92	2099.06	1980.59	2068.58		2008-12-03	1052.46
2008-12-04	1580.25	1639.2	1560.27	1600.86		2008-12-04	1299.16	1366.47	1284.26	1295.29		2008-12-04	2177.25	2274.36	2133.88	2153.27		2008-12-04	1476.58	1512.53	1455.98	1467.93		2008-12-04	1413.94	1508.01	1394.59	1440.23		2008-12-04	2043.63	2100.71	2002.76	2021.18		2008-12-04	2163.51	2203.32	2101.05	2113.52		2008-12-04	2079.8	2139.6	2036.33	2058.72		2008-12-04	1096.78
2008-12-05	1579.63	1614.59	1560.94	1601.22		2008-12-05	1284.21	1336.18	1271.72	1322.06		2008-12-05	2136.7	2217.01	2114.16	2195.11		2008-12-05	1463.4	1489.35	1430.73	1472.08		2008-12-05	1437.2	1474.63	1411.62	1461.22		2008-12-05	2008.08	2076.91	1992.69	2066.1		2008-12-05	2094.35	2149.29	2062	2130.14		2008-12-05	2046.07	2103.92	2006.28	2072.76		2008-12-05	1086.67
2008-12-08	1635.93	1662.84	1596.66	1644.09		2008-12-08	1343.93	1402.65	1323.19	1393.05		2008-12-08	2229.56	2338.46	2202.5	2327.91		2008-12-08	1477.78	1520.88	1460.3	1515.08		2008-12-08	1474.87	1506.64	1451.14	1498.42		2008-12-08	2089.42	2153.16	2067.21	2131.5		2008-12-08	2151.77	2231.53	2134.7	2207.67		2008-12-08	2097.68	2173.73	2070.17	2150.71		2008-12-08	1142.81
2008-12-09	1651.36	1668.13	1593.17	1608.18		2008-12-09	1405.46	1460.78	1375.98	1396.89		2008-12-09	2352.17	2442.24	2300.36	2321.92		2008-12-09	1515.11	1528.4	1470.69	1486.73		2008-12-09	1506.85	1540.83	1469.03	1483.61		2008-12-09	2138.94	2156.31	2064.69	2085.88		2008-12-09	2231.22	2249.68	2126.02	2148.32		2008-12-09	2160.59	2231.36	2094.52	2142.2		2008-12-09	1187.01
2008-12-10	1595.11	1628.49	1561.36	1622.61		2008-12-10	1383.74	1421.71	1350.85	1411.97		2008-12-10	2291.17	2377.1	2249.34	2359.63		2008-12-10	1479.11	1524.89	1467.4	1512.33		2008-12-10	1472.9	1496.66	1408.35	1480.13		2008-12-10	2072.22	2151.67	2048.04	2139.26		2008-12-10	2138.63	2194.51	2105.55	2181.63		2008-12-10	2120.01	2212.73	2084.75	2193.79		2008-12-10	1141.96
2008-12-11	1620.05	1639.97	1578.28	1587.34		2008-12-11	1415.02	1474.68	1389.49	1398.65		2008-12-11	2378.21	2439.03	2290.72	2308.99		2008-12-11	1513.42	1540.15	1482.98	1492.54		2008-12-11	1467.78	1482.72	1418.75	1427.85		2008-12-11	2136.56	2166.75	2074.93	2085.72		2008-12-11	2172.58	2190.59	2078.2	2091.64		2008-12-11	2191.61	2212.41	2085.26	2098.72		2008-12-11	1186.38
2008-12-12	1575.43	1593.45	1506.46	1526.96		2008-12-12	1392.32	1418.67	1302.8	1330.45		2008-12-12	2297.2	2325.09	2129.89	2168.61		2008-12-12	1485.99	1509.25	1442.19	1460.57		2008-12-12	1413.4	1425.26	1341.75	1365.13		2008-12-12	2065.86	2089.64	1967.25	2001		2008-12-12	2072.37	2090.89	1984.05	2008.17		2008-12-12	2072.29	2107.1	1934.31	1974.19		2008-12-12	1132.2
2008-12-15	1539.46	1557.24	1509.01	1533.22		2008-12-15	1357.68	1374.53	1295.88	1331.38		2008-12-15	2202.2	2240.87	2128.11	2193.63		2008-12-15	1478.22	1499	1446.21	1477.96		2008-12-15	1388.6	1407.28	1357.32	1385.95		2008-12-15	2023.82	2054.5	1973.74	2024.25		2008-12-15	2026.94	2055.6	1982.49	2029.15		2008-12-15	2000.5	2037.52	1925.2	1994.04		2008-12-15	1104.92
2008-12-16	1524.02	1552.64	1485.02	1546.59		2008-12-16	1315.81	1378.3	1270.34	1371.49		2008-12-16	2176.38	2236.65	2113.57	2224.91		2008-12-16	1470.68	1484.79	1426.27	1468.12		2008-12-16	1373.73	1412.27	1346.45	1406.43		2008-12-16	2013	2073.54	1970.88	2065.32		2008-12-16	2015.01	2074.14	1988.4	2061.87		2008-12-16	1977.48	2052.49	1930.1	2039.87		2008-12-16	1099.22
2008-12-17	1552.27	1575.07	1534.81	1548.2		2008-12-17	1371.54	1405.89	1348.47	1368.33		2008-12-17	2243.56	2325.69	2221.52	2264.24		2008-12-17	1472.94	1500.98	1459.41	1478.61		2008-12-17	1411.05	1446.76	1397.61	1414.88		2008-12-17	2079.44	2121.91	2050.05	2075.52		2008-12-17	2073.43	2109.82	2049.59	2063.08		2008-12-17	2049.98	2124.18	2026.94	2068.23		2008-12-17	1122.52
2008-12-18	1552.89	1578.03	1524.84	1574.28		2008-12-18	1358.92	1438.88	1346.34	1427.29		2008-12-18	2264.19	2333.96	2210.38	2317.82		2008-12-18	1477.05	1500.44	1458.57	1490.35		2008-12-18	1414.68	1435.66	1384.06	1428.56		2008-12-18	2070.45	2113.76	2042.6	2101.12		2008-12-18	2059.23	2103.95	2025.29	2090.35		2008-12-18	2071.37	2129.76	2044.64	2107.55		2008-12-18	1124.59
2008-12-19	1563.41	1596.42	1537.96	1575.76		2008-12-19	1419.71	1457.65	1404.35	1424.51		2008-12-19	2303.31	2375.21	2280.46	2327.95		2008-12-19	1490.88	1522.68	1477.89	1502.51		2008-12-19	1426.83	1459.56	1416.94	1431.03		2008-12-19	2106.23	2166.26	2090.11	2129.71		2008-12-19	2088.27	2127.37	2074.74	2101.23		2008-12-19	2110.47	2163.24	2087.7	2132.32		2008-12-19	1158.63
2008-12-22	1571.7	1582.97	1523.55	1549.53		2008-12-22	1420.82	1439.07	1368.2	1403.32		2008-12-22	2327.33	2373.3	2266.95	2315.75		2008-12-22	1499.36	1516.11	1472.2	1487.22		2008-12-22	1426.67	1434.55	1378.93	1392.52		2008-12-22	2130.67	2163.52	2080.17	2126.59		2008-12-22	2110.43	2133.02	2050.71	2081.24		2008-12-22	2137.25	2172.01	2064.12	2110.76		2008-12-22	1168.75
2008-12-23	1553.45	1560.73	1465.05	1482.56		2008-12-23	1401.64	1410.67	1316.85	1328.04		2008-12-23	2323.01	2340.3	2149.7	2159.51		2008-12-23	1491.42	1497.58	1427.38	1435.22		2008-12-23	1398.97	1402.1	1317.59	1321.74		2008-12-23	2124.41	2139.24	1997.52	2006.72		2008-12-23	2095.89	2110.02	1978.61	1990.24		2008-12-23	2119.23	2136.33	1997.55	2009.54		2008-12-23	1168.09
2008-12-24	1460.49	1480.97	1431.45	1453.42		2008-12-24	1301.35	1333.25	1271.48	1304.43		2008-12-24	2125.21	2157.82	2052.03	2090.76		2008-12-24	1417.46	1436.11	1377.53	1400.04		2008-12-24	1307.75	1327.12	1282.13	1296.87		2008-12-24	1979.63	2010.68	1933.68	1963.32		2008-12-24	1967.48	2007.96	1927.97	1955.66		2008-12-24	1954.98	2003.96	1897.03	1946.89		2008-12-24	1075.94
2008-12-25	1452.46	1470.28	1416.29	1436.36		2008-12-25	1304.4	1326.37	1258.9	1279.55		2008-12-25	2097.18	2139.05	2040.9	2080.68		2008-12-25	1400.59	1420.09	1367.27	1395.68		2008-12-25	1301.05	1318.08	1278.32	1299.57		2008-12-25	1968.69	2000.76	1918.57	1954.17		2008-12-25	1962.43	1993.22	1911.71	1947.89		2008-12-25	1944.42	1981.37	1883.11	1919.53		2008-12-25	1061.64
2008-12-26	1438.11	1456.74	1416.49	1436.92		2008-12-26	1279.3	1307.26	1264.12	1283.91		2008-12-26	2089.14	2115.52	2048.64	2069.01		2008-12-26	1392.83	1415.15	1371.13	1392.99		2008-12-26	1305.39	1315.79	1282.01	1299.97		2008-12-26	1922.84	1957.18	1889.96	1907.36		2008-12-26	1949.23	1975.26	1913.13	1936.37		2008-12-26	1921.27	1950.81	1873.62	1906.89		2008-12-26	1056.91
2008-12-29	1432.05	1451.4	1405.11	1439		2008-12-29	1276.03	1287.8	1224.88	1256.53		2008-12-29	2077.31	2114.77	2021.36	2085.04		2008-12-29	1394.72	1417.85	1374.63	1405.51		2008-12-29	1295.94	1304.23	1256.57	1287.94		2008-12-29	1854.41	1874.53	1795.19	1847.43		2008-12-29	1930.15	1993.4	1873.33	1975.58		2008-12-29	1897.36	1955.26	1839	1930.9		2008-12-29	1047.93
2008-12-30	1443.81	1470.82	1426.95	1445.37		2008-12-30	1257.14	1277.51	1230.38	1249.59		2008-12-30	2085.2	2122.19	2013.22	2031.43		2008-12-30	1406.09	1431.73	1381.35	1398.46		2008-12-30	1278.42	1293.6	1247.61	1260.39		2008-12-30	1808.53	1836.58	1775.26	1792.92		2008-12-30	1972.5	2002.52	1935.65	1974.92		2008-12-30	1926.56	1972.2	1887.97	1921.39		2008-12-30	1044.7
2008-12-31	1445.79	1464.42	1417.55	1435.3		2008-12-31	1250.58	1265.56	1220.64	1231.09		2008-12-31	2031.47	2063.77	1970.29	1991.17		2008-12-31	1399.26	1419.73	1375.78	1390.38		2008-12-31	1253.47	1266.81	1228.21	1236.5		2008-12-31	1764.83	1791.14	1721.41	1738.74		2008-12-31	1978.23	2034.25	1955.99	1979.78		2008-12-31	1920.82	1959.96	1886.54	1912.36		2008-12-31	1040.27
2009-01-05	1458.08	1484.99	1443.7	1478.1		2009-01-05	1261.07	1303.25	1249.24	1298.77		2009-01-05	2047.5	2121.59	2037.28	2110.03		2009-01-05	1402.59	1434.84	1393.71	1428.96		2009-01-05	1258.24	1313.97	1253.52	1309.54		2009-01-05	1730.04	1780.41	1715.4	1774.98		2009-01-05	2008.64	2069.94	1983.53	2057.03		2009-01-05	1955.07	2064.76	1937.73	2053.03		2009-01-05	1036.09
2009-01-06	1475.34	1522.41	1465.39	1516.68		2009-01-06	1297.27	1414.56	1287.72	1399.45		2009-01-06	2100.46	2208.16	2074.93	2190.38		2009-01-06	1426.04	1466.49	1415.64	1458.07		2009-01-06	1308.36	1369.77	1294.29	1359.4		2009-01-06	1742.78	1818.4	1725.8	1803.74		2009-01-06	2048.12	2110.69	2028.49	2096.47		2009-01-06	2055.8	2170.89	2031.34	2142.47		2009-01-06	1058.98
2009-01-07	1522.64	1538.49	1490	1512.1		2009-01-07	1402.42	1422.48	1367.69	1385.74		2009-01-07	2202.06	2268	2175.54	2202.51		2009-01-07	1461.12	1481.33	1441.55	1455.25		2009-01-07	1358.39	1387.48	1341.1	1354.44		2009-01-07	1778.66	1819.29	1755.39	1789.11		2009-01-07	2101.78	2147.09	2066.84	2085.26		2009-01-07	2142.26	2195.71	2102.99	2141.37		2009-01-07	1096.62
2009-01-08	1483.77	1498.17	1451.03	1472.51		2009-01-08	1350.46	1409.61	1334.58	1388.33		2009-01-08	2142.27	2181.91	2095.99	2125.18		2009-01-08	1444.22	1463.13	1417.99	1438.45		2009-01-08	1328.94	1344.39	1301.77	1318.73		2009-01-08	1735.16	1784.77	1701.55	1743.17		2009-01-08	2050.93	2081.8	2007.74	2027.09		2009-01-08	2108.76	2166.14	2059.39	2118.8		2009-01-08	1089.43
2009-01-09	1466.63	1496.51	1460.88	1485.53		2009-01-09	1386.98	1444.58	1382.62	1415.96		2009-01-09	2128.88	2226.08	2120.52	2203.42		2009-01-09	1447.05	1487.29	1441.76	1463.98		2009-01-09	1317.55	1351.87	1311.2	1341.92		2009-01-09	1740.58	1813.08	1726.08	1794.65		2009-01-09	2022.82	2070.57	2002.17	2052.84		2009-01-09	2110.76	2180.59	2087.69	2158.24		2009-01-09	1079.34
2009-01-12	1476.48	1499.8	1461.25	1480.2		2009-01-12	1409.94	1450.15	1388.01	1407.38		2009-01-12	2209.87	2345.94	2192.09	2285.69		2009-01-12	1460.3	1487.09	1445.31	1468.13		2009-01-12	1337.99	1369.37	1325.09	1347.19		2009-01-12	1789.36	1870.08	1767.39	1831.43		2009-01-12	2053.31	2080.82	2011.65	2042.07		2009-01-12	2151.22	2212.19	2111.41	2152.64		2009-01-12	1107.32
2009-01-13	1471.07	1482.25	1445.77	1457.93		2009-01-13	1386.06	1398.9	1344.15	1349.41		2009-01-13	2236.56	2277.11	2169.41	2184.28		2009-01-13	1457.39	1471.95	1432.22	1445.37		2009-01-13	1338.94	1385.3	1324.04	1346.11		2009-01-13	1808.02	1856.94	1765.96	1792.49		2009-01-13	2025.79	2039.73	1989.19	1999.48		2009-01-13	2126.1	2165.23	2069.38	2088.76		2009-01-13	1118.6
2009-01-14	1457.51	1502.62	1450.64	1497.83		2009-01-14	1345.74	1437.33	1343.66	1432.43		2009-01-14	2182.88	2306.89	2177.37	2298.55		2009-01-14	1442.45	1484.21	1435.15	1476.94		2009-01-14	1349.83	1399.25	1336.3	1394.03		2009-01-14	1785.52	1876.03	1772.5	1866.06		2009-01-14	1983.98	2068.13	1976.44	2058.67		2009-01-14	2084.38	2214.43	2074.27	2192.82		2009-01-14	1092.03
2009-01-15	1485.58	1512.44	1468.67	1493.24		2009-01-15	1414.48	1450.69	1392.71	1414.76		2009-01-15	2274.88	2375.35	2248.43	2319.43		2009-01-15	1468.65	1497.44	1452.19	1475.49		2009-01-15	1383.47	1416.71	1369.04	1391.16		2009-01-15	1851.32	1918.85	1825.62	1876.03		2009-01-15	2046.64	2125.08	2017.94	2094.64		2009-01-15	2170.36	2294.01	2141.61	2211.94		2009-01-15	1124.03
2009-01-16	1500.69	1546.74	1492.62	1521.13		2009-01-16	1426.05	1482.28	1419.54	1440.53		2009-01-16	2330.02	2413.58	2307.27	2347.65		2009-01-16	1481.67	1513.8	1472.51	1492.07		2009-01-16	1397.35	1435.1	1389.4	1405.43		2009-01-16	1884.93	1943.66	1856.22	1884.24		2009-01-16	2102.34	2139.87	2056.83	2076.66		2009-01-16	2217.42	2285.87	2185.35	2217.24		2009-01-16	1146.71
2009-01-19	1526.98	1587.31	1519.41	1557.27		2009-01-19	1453.07	1492.87	1419.04	1447.77		2009-01-19	2373.36	2419.06	2293.13	2340.94		2009-01-19	1509.05	1532.37	1474.79	1495.19		2009-01-19	1413.89	1448.63	1394.39	1417.4		2009-01-19	1897.14	1954.34	1853.59	1908.42		2009-01-19	2088.04	2124.81	2040.81	2073.05		2009-01-19	2224.8	2289.14	2177.59	2218.19		2009-01-19	1162.86
2009-01-20	1553.66	1576.79	1521.45	1567.32		2009-01-20	1446.15	1466.38	1418.44	1456.38		2009-01-20	2332.32	2382.8	2291.3	2362.1		2009-01-20	1496.67	1509.45	1469.11	1497.34		2009-01-20	1416.3	1458.96	1405.79	1445.77		2009-01-20	1905.15	1942.59	1869.7	1920.82		2009-01-20	2073.09	2097.36	2023.45	2069.25		2009-01-20	2214.09	2263.06	2172.61	2245.22		2009-01-20	1149.2
2009-01-21	1547.62	1582.23	1530.28	1557.31		2009-01-21	1434.99	1481.15	1423.66	1448.63		2009-01-21	2328.2	2384.16	2298.17	2340.86		2009-01-21	1483.31	1507.97	1466.61	1489.54		2009-01-21	1424.77	1456.9	1409.88	1430.85		2009-01-21	1894.52	1976.34	1872.11	1937.65		2009-01-21	2047.16	2076.17	2013.42	2034.99		2009-01-21	2222.62	2296.02	2189.72	2247.36		2009-01-21	1137.01
2009-01-22	1564.9	1590.45	1546.28	1571.7		2009-01-22	1467.09	1541.34	1452.71	1523.56		2009-01-22	2353.66	2446.25	2331.39	2428.98		2009-01-22	1492.23	1511.01	1477.14	1498.19		2009-01-22	1433.51	1449.49	1410.9	1432.24		2009-01-22	1945.6	1999.76	1915.81	1975.37		2009-01-22	2049.02	2074.76	2018.73	2051.88		2009-01-22	2266.94	2331.79	2236.34	2312.78		2009-01-22	1160.55
2009-01-23	1562.07	1586.91	1542.49	1562.16		2009-01-23	1517.93	1542.42	1486.99	1501.2		2009-01-23	2418.22	2452.63	2367.01	2392.02		2009-01-23	1496.6	1513.59	1477	1491.75		2009-01-23	1426.86	1464.89	1408.11	1444.93		2009-01-23	1971.8	2010.99	1928.38	1960.83		2009-01-23	2040.89	2068.68	2009.69	2033.26		2009-01-23	2312.65	2362.74	2264.36	2306.15		2009-01-23	1168.26
2009-02-02	1570.37	1586.19	1538.63	1569.26		2009-02-02	1518.17	1527.39	1478.44	1503.52		2009-02-02	2444.29	2490.15	2397.77	2471.04		2009-02-02	1503.85	1540.28	1491.33	1534.46		2009-02-02	1456.81	1472.06	1431.55	1455.35		2009-02-02	1986.39	2064.45	1952.53	2043.51		2009-02-02	2057.46	2113.89	2037.09	2105.55		2009-02-02	2330.39	2410.25	2295.09	2372.36		2009-02-02	1178.01
2009-02-03	1569.03	1604.1	1544.98	1595.36		2009-02-03	1497.77	1544.63	1486.44	1533.6		2009-02-03	2469.05	2626.18	2449.74	2585.29		2009-02-03	1532.55	1580.53	1523.74	1565.93		2009-02-03	1454.11	1482.21	1430.63	1476		2009-02-03	2040.81	2141.97	2014.32	2111.16		2009-02-03	2107.91	2203.71	2079	2172.1		2009-02-03	2372.13	2462.09	2344.9	2428.19		2009-02-03	1204.62
2009-02-04	1602.02	1642.6	1588.85	1626.95		2009-02-04	1542.27	1581.73	1527.24	1558.37		2009-02-04	2605.26	2686.12	2562.02	2659.46		2009-02-04	1572.45	1599.54	1555.61	1584.4		2009-02-04	1478.82	1535.07	1471.03	1525.43		2009-02-04	2117.81	2176.16	2081.98	2151.92		2009-02-04	2172.6	2203.57	2137.1	2175.19		2009-02-04	2437.99	2500.67	2401.49	2461.47		2009-02-04	1262.51
2009-02-05	1624.79	1661.31	1593.79	1610.97		2009-02-05	1556.64	1644.32	1538.47	1584.44		2009-02-05	2658.67	2747.84	2585.97	2631.26		2009-02-05	1584.5	1609.69	1548.61	1566.8		2009-02-05	1526.07	1604.89	1505.28	1540.13		2009-02-05	2149.77	2195.92	2065.46	2102.18		2009-02-05	2174.16	2235.41	2145.53	2179.09		2009-02-05	2455.73	2496.13	2372.68	2398.77		2009-02-05	1307.82
2009-02-06	1614.22	1690.08	1610.99	1680.2		2009-02-06	1588.38	1657.22	1582.53	1642.53		2009-02-06	2650.8	2855.4	2643.89	2818.99		2009-02-06	1568	1622.47	1563.68	1611.53		2009-02-06	1541.04	1589.99	1535.21	1580.74		2009-02-06	2109.01	2208.93	2100.34	2191.58		2009-02-06	2183.69	2265.2	2178.67	2244.61		2009-02-06	2406.37	2497.46	2392.2	2479.28		2009-02-06	1280.79
2009-02-09	1697.53	1738.76	1669	1707.58		2009-02-09	1667.55	1739.85	1653.49	1714.2		2009-02-09	2882.93	3054.92	2864.71	3037.75		2009-02-09	1626.86	1661.79	1606.15	1642.06		2009-02-09	1610.53	1656.32	1583.64	1632.46		2009-02-09	2220.15	2302.83	2180.21	2274.51		2009-02-09	2270.58	2306.89	2215.39	2270.34		2009-02-09	2514.43	2580.06	2465.88	2548.99		2009-02-09	1359.15
2009-02-10	1701.88	1767.03	1676.23	1759.6		2009-02-10	1708.53	1755.7	1679.43	1739.84		2009-02-10	3028.61	3176.03	2965.29	3158.52		2009-02-10	1635.78	1667.11	1605.7	1658.09		2009-02-10	1629.25	1657.21	1576.67	1645.61		2009-02-10	2268	2404.23	2219.66	2385.03		2009-02-10	2268.82	2335.36	2228.86	2312.69		2009-02-10	2538.08	2629.46	2475.2	2601.37		2009-02-10	1366.67
2009-02-11	1735.77	1803.3	1709.08	1753.13		2009-02-11	1704.56	1740.17	1665.9	1698.64		2009-02-11	3164.81	3346.2	3057.9	3162.21		2009-02-11	1640.36	1716.3	1622	1683.86		2009-02-11	1617.72	1680.8	1592.08	1629.74		2009-02-11	2340.18	2452.35	2269.42	2342.28		2009-02-11	2273.46	2379.83	2241.33	2302.73		2009-02-11	2559.84	2775.4	2529.5	2679.17		2009-02-11	1374.84
2009-02-12	1753.94	1783.16	1687.63	1735.97		2009-02-12	1693.03	1710.48	1590.82	1641.68		2009-02-12	3182.03	3252.59	2997.67	3164.33		2009-02-12	1684.28	1714.74	1638.57	1693.76		2009-02-12	1635.28	1655.33	1543.19	1601.08		2009-02-12	2341.43	2376.7	2211.17	2309.71		2009-02-12	2326.02	2372.04	2238.32	2311.07		2009-02-12	2687.84	2762.08	2576.97	2697.99		2009-02-12	1402.69
2009-02-13	1733.28	1790.83	1717.3	1784		2009-02-13	1637.01	1709.17	1608.4	1701.57		2009-02-13	3191.69	3318.02	3155.19	3277.97		2009-02-13	1694.73	1750.3	1678.51	1733.71		2009-02-13	1597.08	1649.45	1568.66	1642.47		2009-02-13	2310.32	2403.66	2286.04	2383.11		2009-02-13	2323.39	2451.77	2306.81	2417.34		2009-02-13	2697.71	2831.08	2658.56	2797.33		2009-02-13	1420.23
2009-02-16	1796.05	1858.14	1777.86	1845.54		2009-02-16	1722.48	1769.23	1690.32	1761.29		2009-02-16	3295.29	3357.33	3174.51	3308.9		2009-02-16	1748.68	1785.07	1715.14	1764.2		2009-02-16	1660.46	1784.69	1651.58	1781.89		2009-02-16	2401.74	2481.98	2340.8	2443.54		2009-02-16	2443.73	2479.1	2366.84	2446.85		2009-02-16	2817.37	2930.56	2776.41	2885.03		2009-02-16	1503.41
2009-02-17	1846.32	1879.64	1776.88	1788.72		2009-02-17	1763.83	1829.04	1720.73	1731.85		2009-02-17	3296.65	3457.46	3161.86	3291.8		2009-02-17	1764.25	1811.03	1714.04	1737.05		2009-02-17	1791.08	1803.73	1690.62	1699.72		2009-02-17	2433.87	2467.24	2327.18	2351.28		2009-02-17	2451.09	2511.88	2356.71	2373.56		2009-02-17	2881.42	2917.38	2765.1	2794.25		2009-02-17	1503.85
2009-02-18	1753.58	1781.43	1685.15	1701.51		2009-02-18	1682.33	1706.14	1603.67	1608.95		2009-02-18	3219.6	3331.31	3113.79	3142.19		2009-02-18	1708.68	1743	1650.94	1666.51		2009-02-18	1655.82	1686.68	1584.92	1595.92		2009-02-18	2288.94	2359.36	2216.09	2235.55		2009-02-18	2320.21	2382.94	2241.31	2256.35		2009-02-18	2720.9	2843.95	2665.1	2736.85		2009-02-18	1424.01
2009-02-19	1712.22	1751.3	1679.43	1722.93		2009-02-19	1620.1	1653.95	1577.08	1619.29		2009-02-19	3169.99	3242.12	3055.54	3146.02		2009-02-19	1671.9	1722.09	1652.82	1707.06		2009-02-19	1623.15	1691.24	1614.14	1656.76		2009-02-19	2252.92	2306.99	2207.28	2266.96		2009-02-19	2276.14	2333.05	2251.6	2306.51		2009-02-19	2756.3	2928.01	2718.27	2883.2		2009-02-19	1384.88
2009-02-20	1750.86	1775.89	1702.07	1739.98		2009-02-20	1622.85	1660.71	1595.4	1656.82		2009-02-20	3141.9	3302.94	3068.55	3284.28		2009-02-20	1705.62	1772.63	1682.52	1755.96		2009-02-20	1672	1703.24	1636.71	1695.37		2009-02-20	2289.22	2379.4	2257.21	2359.6		2009-02-20	2303.51	2358.41	2272.32	2344.18		2009-02-20	2897.1	3052.34	2843.5	2982.88		2009-02-20	1410.31
2009-02-23	1727.59	1775.16	1690.28	1761.3		2009-02-23	1648.08	1702.56	1623.32	1691.52		2009-02-23	3272.27	3468.73	3218.36	3415.91		2009-02-23	1756.16	1806.06	1724.78	1788.19		2009-02-23	1684.71	1724.69	1642.29	1712		2009-02-23	2356.16	2473.28	2316.82	2445.6		2009-02-23	2333.56	2409.93	2293.87	2391.92		2009-02-23	2980.98	3108.72	2923.96	3052.47		2009-02-23	1438.97
2009-02-24	1736.56	1756.7	1655.26	1677.16		2009-02-24	1657.76	1693.96	1593.94	1600.39		2009-02-24	3380.17	3530.23	3262.66	3344.2		2009-02-24	1773.47	1812.16	1701.02	1718.54		2009-02-24	1692.09	1709.16	1613.81	1624.42		2009-02-24	2412.34	2475.29	2297.61	2317.77		2009-02-24	2359.68	2407.48	2253.93	2270.91		2009-02-24	3032.55	3130.15	2907.95	2948.54		2009-02-24	1484.97
2009-02-25	1689.18	1706.53	1616.17	1668.77		2009-02-25	1621.92	1637.54	1531.55	1576.14		2009-02-25	3393.5	3480.05	3236.38	3380.1		2009-02-25	1726.42	1755.71	1667.52	1711.14		2009-02-25	1639	1655.79	1557.17	1604.28		2009-02-25	2344.87	2390.94	2237.01	2332.88		2009-02-25	2296.36	2332.28	2187.86	2265.9		2009-02-25	2976.95	3033.86	2796.51	2896.33		2009-02-25	1427.65
2009-02-26	1665.74	1719.82	1599.5	1624.53		2009-02-26	1577.68	1618.57	1475.03	1499.9		2009-02-26	3408.79	3470.94	3072.78	3136.82		2009-02-26	1708.28	1750.97	1614.26	1639.68		2009-02-26	1602.14	1624.61	1503.48	1530.97		2009-02-26	2328.06	2382.11	2127.04	2174.18		2009-02-26	2273.72	2328.21	2127.29	2180.14		2009-02-26	2890.05	2949.82	2641.27	2692.34		2009-02-26	1407.39
2009-02-27	1614.2	1649.15	1559.01	1602.21		2009-02-27	1493.01	1513.71	1411.73	1440.31		2009-02-27	3019.81	3085.25	2834.87	2887.02		2009-02-27	1624.45	1658.55	1561.01	1589.86		2009-02-27	1514.12	1525.1	1437.07	1461.07		2009-02-27	2137.12	2174.19	2011.5	2054.91		2009-02-27	2152.75	2189.31	2076.58	2118.48		2009-02-27	2644.62	2700.8	2494.11	2594.48		2009-02-27	1294.98
2009-03-02	1582.35	1615.14	1557.09	1595.39		2009-03-02	1424.55	1461.26	1403.43	1448.69		2009-03-02	2816.88	2964.56	2747.74	2931.02		2009-03-02	1579.98	1638.16	1564.22	1623.42		2009-03-02	1451.46	1495.08	1437.69	1485.25		2009-03-02	2026.8	2125.19	2001.42	2102.74		2009-03-02	2093.78	2167.18	2073.39	2143.44		2009-03-02	2562.83	2777.94	2530.98	2748.06		2009-03-02	1218.32
2009-03-03	1561.47	1595.64	1538.07	1569.25		2009-03-03	1405.5	1443.19	1371.27	1425		2009-03-03	2829.79	2938.43	2782.98	2873.83		2009-03-03	1594.02	1653.41	1571.52	1630.65		2009-03-03	1460.28	1532.76	1438.01	1504.05		2009-03-03	2047.56	2142.05	2017.22	2100.86		2009-03-03	2098.6	2190.72	2066.92	2152.12		2009-03-03	2692.6	2860.89	2650.04	2761.23		2009-03-03	1233.67
2009-03-04	1574.36	1666.77	1572.25	1657.04		2009-03-04	1433.89	1541.27	1429.69	1531.61		2009-03-04	2880.36	3118.76	2865.34	3096.43		2009-03-04	1637.48	1707.38	1633.83	1697.42		2009-03-04	1499.67	1589.73	1491.11	1577.71		2009-03-04	2111.27	2259.67	2103.8	2243.91		2009-03-04	2157.05	2293.67	2149.75	2266.05		2009-03-04	2761.9	2950.06	2747.7	2927.24		2009-03-04	1285.01
2009-03-05	1672.75	1705.92	1633.77	1672.47		2009-03-05	1556.91	1588.24	1503.89	1538.66		2009-03-05	3180.11	3291.15	3086.81	3168.78		2009-03-05	1711.93	1749.3	1670.1	1718.49		2009-03-05	1593.82	1620.46	1545.44	1582.81		2009-03-05	2279.07	2334.88	2194.09	2272.73		2009-03-05	2287.43	2315.26	2206.18	2262.27		2009-03-05	2973.09	3032.38	2842.52	2923.57		2009-03-05	1369.08
2009-03-06	1644.13	1679.52	1627.1	1650.52		2009-03-06	1503.96	1572.52	1487.23	1539.03		2009-03-06	3123.38	3214.96	3067.2	3144.79		2009-03-06	1692.73	1721.77	1666.43	1688.51		2009-03-06	1558.46	1585.4	1535.59	1555.81		2009-03-06	2233.33	2301.33	2202.85	2258.02		2009-03-06	2224.12	2272.97	2183.87	2229.1		2009-03-06	2868.71	2974.85	2820.19	2875.49		2009-03-06	1350.85
2009-03-09	1661.84	1683.44	1586.08	1599.67		2009-03-09	1555.01	1589.5	1476.33	1488.62		2009-03-09	3151.79	3205	2944.36	2969.65		2009-03-09	1696.02	1722.67	1628.31	1644.27		2009-03-09	1561.72	1581.64	1487.27	1494.77		2009-03-09	2266.92	2308.47	2147.35	2179.81		2009-03-09	2234.5	2263.03	2124.22	2135.61		2009-03-09	2887.85	2936.31	2673.68	2704.56		2009-03-09	1360.99
2009-03-10	1586.06	1633.77	1573.58	1629.56		2009-03-10	1473.32	1548.24	1460.01	1543.59		2009-03-10	2884.53	3068.56	2857.27	3036.76		2009-03-10	1630.96	1667.51	1613.73	1661.6		2009-03-10	1478.21	1521.1	1463.08	1517.31		2009-03-10	2143	2229.54	2113.35	2214.57		2009-03-10	2111	2177.51	2094.64	2169.79		2009-03-10	2670.76	2793.22	2642.02	2780.67		2009-03-10	1281.24
2009-03-11	1656.78	1671.31	1610.68	1618.86		2009-03-11	1572.67	1583.95	1514.38	1521.83		2009-03-11	3094.79	3152.89	2984.28	3020.96		2009-03-11	1683.11	1697.44	1636.88	1650.74		2009-03-11	1545.97	1599.39	1520.14	1533.67		2009-03-11	2252.99	2286.89	2179.97	2200.77		2009-03-11	2206.09	2227.67	2138.68	2165.34		2009-03-11	2842.79	2872.07	2726.92	2749.95		2009-03-11	1358.83
2009-03-12	1613.35	1624.95	1576.26	1612.51		2009-03-12	1506.08	1520.44	1462.97	1504.29		2009-03-12	2995.41	3073.59	2910.48	3037.33		2009-03-12	1645.77	1665.29	1605.35	1645.67		2009-03-12	1523.36	1539.95	1483	1523.69		2009-03-12	2185.43	2231.91	2123.87	2205.48		2009-03-12	2158.15	2190.68	2109.32	2160.23		2009-03-12	2740.9	2808.47	2653.71	2754.73		2009-03-12	1315.36
2009-03-13	1624.83	1647.02	1597.4	1612.37		2009-03-13	1532.24	1553.84	1496.71	1504.82		2009-03-13	3059.17	3107.64	2983.12	3007.75		2009-03-13	1652.15	1675.85	1623.52	1638.06		2009-03-13	1531.41	1546.56	1504.41	1514.37		2009-03-13	2213.37	2248.29	2162.95	2182.24		2009-03-13	2177.2	2205.27	2132.24	2155.19		2009-03-13	2769.16	2821.9	2712.4	2752.06		2009-03-13	1328.38
2009-03-16	1606.98	1631.68	1593.05	1622.06		2009-03-16	1491.32	1522.76	1469.53	1513.92		2009-03-16	2991.4	3118.47	2950.43	3093.14		2009-03-16	1634.67	1654.32	1607.29	1642		2009-03-16	1512.22	1546.8	1497.93	1536.16		2009-03-16	2173.51	2218.73	2130.93	2201.32		2009-03-16	2149.7	2189.08	2129.34	2179.59		2009-03-16	2742.77	2804.85	2692.09	2779.14		2009-03-16	1305.8
2009-03-17	1624.65	1686.7	1616.88	1673.42		2009-03-17	1516.15	1592.43	1507.17	1581.99		2009-03-17	3102.14	3305.15	3071.27	3274.31		2009-03-17	1642.91	1686.95	1630.49	1679.37		2009-03-17	1547.83	1593.68	1537.6	1585.03		2009-03-17	2203.19	2299.82	2180.87	2278.12		2009-03-17	2186.43	2258.33	2168.48	2244.53		2009-03-17	2789.06	2924.14	2769.6	2896.31		2009-03-17	1335.37
2009-03-18	1680.91	1715.44	1667.26	1686.31		2009-03-18	1598.01	1660.75	1587.18	1614.24		2009-03-18	3288.53	3467.83	3253.75	3353.98		2009-03-18	1683.85	1711.27	1668.75	1690.38		2009-03-18	1592.01	1651.93	1585.39	1614.81		2009-03-18	2290.62	2358.95	2268.48	2306.83		2009-03-18	2254.84	2291.51	2223.77	2255.23		2009-03-18	2912.9	2979.81	2863.96	2909.68		2009-03-18	1383.38
2009-03-19	1686.21	1732.6	1672.51	1716.55		2009-03-19	1618.64	1729.43	1615	1711.78		2009-03-19	3380.86	3530.87	3318.19	3469.45		2009-03-19	1692.29	1718.8	1675.68	1712.05		2009-03-19	1615.16	1635.68	1584.33	1627.7		2009-03-19	2308.96	2389.85	2289.7	2365.66		2009-03-19	2254.22	2293.37	2231.79	2280.64		2009-03-19	2912.01	2984.68	2879.37	2960.61		2009-03-19	1391.77
2009-03-20	1723.75	1799.66	1715.61	1771.33		2009-03-20	1736.49	1786.29	1698.87	1741.53		2009-03-20	3540.88	3737.62	3509.75	3700.29		2009-03-20	1714.93	1728.35	1678.03	1704.75		2009-03-20	1628.12	1687.93	1616.27	1659.5		2009-03-20	2370.07	2447.34	2320.15	2406.99		2009-03-20	2282.81	2294.61	2221.44	2250.64		2009-03-20	2966.94	2990.3	2864.4	2921.22		2009-03-20	1433.13
2009-03-23	1776.55	1801.73	1752.21	1786.31		2009-03-23	1745.51	1804.26	1716.7	1770.63		2009-03-23	3756.87	3960.29	3654.32	3803.07		2009-03-23	1703.58	1733.05	1686.59	1719.95		2009-03-23	1675.44	1722.61	1662.1	1685.53		2009-03-23	2404.89	2494.47	2375.2	2451.14		2009-03-23	2252.95	2321.46	2235.96	2301.01		2009-03-23	2919.06	3038.75	2877.78	3009.17		2009-03-23	1426.5
2009-03-24	1811.36	1840.5	1778.39	1794.88		2009-03-24	1797.38	1818.14	1745.68	1772.72		2009-03-24	3813.14	3879.59	3685.02	3730.43		2009-03-24	1731.71	1764.17	1708.3	1742.57		2009-03-24	1710.28	1731.34	1673.62	1707.76		2009-03-24	2471.32	2506.67	2402.94	2438.66		2009-03-24	2324.78	2358.89	2275.26	2304.53		2009-03-24	3034.84	3116.54	2991.58	3049.21		2009-03-24	1466.6
2009-03-25	1813.2	1854.87	1765.56	1772.26		2009-03-25	1765.8	1814.35	1722.98	1731.17		2009-03-25	3657.53	3925.15	3611.71	3716.47		2009-03-25	1737.48	1757.07	1691.76	1701.55		2009-03-25	1698.86	1708.76	1644.35	1649.7		2009-03-25	2427.8	2472.25	2356.12	2366.86		2009-03-25	2300	2321.53	2236.25	2243.89		2009-03-25	3037.51	3075.17	2923.02	2939.87		2009-03-25	1459.14
2009-03-26	1766.86	1819.04	1732.66	1809.46		2009-03-26	1725.09	1788.44	1669.32	1782.41		2009-03-26	3729.3	3956.77	3620.78	3933.32		2009-03-26	1698.3	1742.82	1674.69	1733.58		2009-03-26	1652.4	1693.26	1622.14	1689.4		2009-03-26	2368.06	2443.07	2323.38	2425.25		2009-03-26	2247.58	2305.95	2217.56	2292.83		2009-03-26	2932.73	3033.94	2840.2	3010.95		2009-03-26	1419.78
2009-03-27	1821.06	1845.82	1790.53	1820.73		2009-03-27	1792.44	1814.85	1749.85	1770.63		2009-03-27	3965.63	4042.63	3839.03	3906.16		2009-03-27	1743.99	1781.94	1729.28	1759		2009-03-27	1706.15	1798.19	1687	1751.13		2009-03-27	2435.03	2479.33	2395.28	2431.38		2009-03-27	2308.1	2353.88	2270.61	2313.27		2009-03-27	3044.67	3097.24	2992.66	3056.7		2009-03-27	1471.31
2009-03-30	1821.54	1833.78	1777.71	1790.55		2009-03-30	1774.41	1787.16	1730.18	1741.99		2009-03-30	3846.69	3912.75	3747.67	3824.46		2009-03-30	1772.57	1809.03	1752.18	1783.78		2009-03-30	1749.67	1760.04	1695.28	1711.04		2009-03-30	2425.67	2490.66	2385.09	2442.82		2009-03-30	2315.5	2342.99	2279.05	2301.88		2009-03-30	3070.77	3145.3	3013.96	3060.77		2009-03-30	1496.48
2009-03-31	1751.21	1794.38	1724.96	1780.47		2009-03-31	1697.51	1766.1	1683.46	1757		2009-03-31	3700.84	3875.85	3658.7	3808.65		2009-03-31	1762.82	1807.3	1735.44	1793.46		2009-03-31	1678.42	1704.44	1645.81	1694.03		2009-03-31	2398.3	2489.98	2355.72	2474.36		2009-03-31	2260.85	2336.37	2237.55	2323.55		2009-03-31	2993.42	3137.89	2955.2	3118.93		2009-03-31	1468.88
2009-04-01	1786.7	1819.76	1772.71	1805.26		2009-04-01	1766.87	1910.65	1760.73	1870.37		2009-04-01	3838.78	4016.81	3813.26	3906.77		2009-04-01	1795.68	1822.05	1772.2	1800.43		2009-04-01	1703.62	1746.51	1691.73	1723.75		2009-04-01	2489.82	2582.24	2470.98	2532.26		2009-04-01	2324.75	2405.29	2311.92	2375.13		2009-04-01	3129	3216.78	3082.62	3155.65		2009-04-01	1519.81
2009-04-02	1817.83	1841.72	1794.45	1809.57		2009-04-02	1875.86	1933.5	1842	1897.74		2009-04-02	3922.73	4012.44	3830.67	3919.04		2009-04-02	1804.23	1826.88	1779.51	1795.46		2009-04-02	1731.37	1783.01	1718.57	1759.68		2009-04-02	2537.66	2590.02	2495.72	2531.96		2009-04-02	2386.48	2426.06	2351.86	2371.75		2009-04-02	3168.17	3247.72	3110.77	3180.58		2009-04-02	1553.52
2009-04-03	1828.61	1850.41	1786.87	1801.3		2009-04-03	1916.02	1983.25	1871.07	1893.66		2009-04-03	3933.24	3970.72	3747.81	3796.07		2009-04-03	1802.26	1815.41	1751.82	1766.84		2009-04-03	1771.21	1793.44	1716.98	1747.97		2009-04-03	2547.89	2595.53	2481.75	2513.63		2009-04-03	2385.67	2412.3	2323.89	2341.3		2009-04-03	3190.51	3238.8	3090.96	3137.56		2009-04-03	1590.6
2009-04-07	1800.37	1832.18	1786.48	1817.11		2009-04-07	1895.2	1988.76	1887.4	1979.52		2009-04-07	3755.79	3926.44	3712.77	3886.05		2009-04-07	1766.03	1796.16	1752.02	1779.08		2009-04-07	1750.98	1769.65	1701.46	1725.53		2009-04-07	2517.7	2561.37	2462.6	2517.11		2009-04-07	2347.86	2402.35	2336.67	2381.58		2009-04-07	3132.32	3195.22	3075.19	3158.76		2009-04-07	1556.72
2009-04-08	1814.36	1834.44	1751.76	1762.74		2009-04-08	1965.71	2003.68	1899.29	1911.28		2009-04-08	3857.72	3891.93	3698.2	3717.26		2009-04-08	1775.36	1790.66	1719.18	1724.3		2009-04-08	1712.9	1722.3	1652.47	1657.89		2009-04-08	2506.41	2540.08	2415.36	2426.24		2009-04-08	2378.25	2421.97	2311.25	2323.3		2009-04-08	3125.37	3210.06	3038.44	3076.26		2009-04-08	1561.48
2009-04-09	1760.5	1787.89	1737.67	1778.86		2009-04-09	1906.69	1944.72	1836.92	1908.97		2009-04-09	3711.83	3804.1	3655.49	3778.25		2009-04-09	1722	1748.29	1703.04	1737.88		2009-04-09	1650.5	1685.97	1634.1	1680.23		2009-04-09	2415.37	2481.79	2381.87	2459.6		2009-04-09	2318.2	2353.11	2281.87	2338.16		2009-04-09	3068.33	3186.87	3025.34	3156.72		2009-04-09	1490.6
2009-04-10	1791.95	1835.65	1775.31	1823.13		2009-04-10	1930.55	2035.35	1908.23	2022.8		2009-04-10	3827.82	4037.19	3789.19	3993.31		2009-04-10	1744.96	1783.36	1727.54	1774.01		2009-04-10	1687.19	1714.69	1658.59	1703.5		2009-04-10	2473.83	2568.79	2447.74	2548.56		2009-04-10	2351.13	2399.43	2320.85	2386.16		2009-04-10	3175.3	3314.07	3145.95	3272.37		2009-04-10	1529.3
2009-04-13	1839.96	1915.56	1821.15	1895.22		2009-04-13	2055.88	2202.72	2046.71	2188.54		2009-04-13	4038.4	4167.63	3964.13	4078.97		2009-04-13	1789	1814.17	1767.73	1794.38		2009-04-13	1710.54	1792.78	1689.07	1775.99		2009-04-13	2568.67	2636.72	2525.47	2591.66		2009-04-13	2400.95	2452.11	2379.93	2429.36		2009-04-13	3290.51	3415.04	3246.14	3326.24		2009-04-13	1585.8
2009-04-14	1889.9	1915.21	1852.98	1895.14		2009-04-14	2186.11	2227.14	2133.77	2186.28		2009-04-14	4069.85	4117.41	3976.43	4050.05		2009-04-14	1795.36	1829.32	1770.7	1812.72		2009-04-14	1769.47	1802.75	1751.9	1778.99		2009-04-14	2589.16	2651.74	2543.17	2618.71		2009-04-14	2430.71	2465.48	2392.11	2442.25		2009-04-14	3321.66	3421.98	3266.96	3371.8		2009-04-14	1591
2009-04-15	1894.19	1958.06	1870.97	1929.34		2009-04-15	2159.32	2289.78	2135.84	2226.22		2009-04-15	4018.52	4203.63	3959.85	4125.01		2009-04-15	1808.23	1847.7	1778	1828.69		2009-04-15	1765.15	1831.58	1742.8	1801.6		2009-04-15	2614.54	2705.93	2565.62	2656.29		2009-04-15	2434.24	2501.13	2395.62	2458.39		2009-04-15	3351.24	3445.01	3286.24	3403.43		2009-04-15	1599.77
2009-04-16	1935.74	1957.34	1884.37	1911.36		2009-04-16	2230.08	2242.02	2130.07	2164.98		2009-04-16	4159.11	4289.6	4077.2	4205.93		2009-04-16	1828.94	1851.47	1793.18	1820.25		2009-04-16	1798.98	1888.47	1776.99	1843.08		2009-04-16	2658.63	2727.51	2590.34	2665.16		2009-04-16	2463.05	2515.06	2413.06	2473.71		2009-04-16	3399.93	3462.73	3314.33	3353.56		2009-04-16	1617.09
2009-04-17	1908.46	1935.76	1864.37	1890.02		2009-04-17	2147.89	2156.73	2040.65	2083.32		2009-04-17	4155.15	4181.05	3970.18	4037.33		2009-04-17	1822.96	1846.31	1786.09	1810.07		2009-04-17	1837.29	1846.83	1766.83	1785.43		2009-04-17	2657.79	2706.28	2575.63	2622.18		2009-04-17	2467.47	2509.45	2419.1	2446.35		2009-04-17	3340.64	3400.41	3238.76	3298.3		2009-04-17	1638.87
2009-04-20	1888.8	1952.58	1880.23	1941.91		2009-04-20	2067.54	2162.49	2053.52	2138.57		2009-04-20	4001.57	4134.68	3949.15	4100.26		2009-04-20	1812.04	1875.79	1802.48	1860.9		2009-04-20	1770.64	1819.37	1757.82	1806.13		2009-04-20	2609.54	2723.91	2587.18	2698.75		2009-04-20	2440.24	2498.95	2418.7	2484.16		2009-04-20	3284.16	3378.02	3257.12	3343.52		2009-04-20	1622.52
2009-04-21	1920.19	1974.85	1897.17	1945.58		2009-04-21	2091.11	2116.33	2032.84	2076.12		2009-04-21	4011.68	4109.93	3922.15	4037.28		2009-04-21	1847.72	1886.72	1817.68	1862.46		2009-04-21	1787.05	1823.55	1756.57	1796.56		2009-04-21	2670.19	2750.56	2621.64	2697.28		2009-04-21	2459.68	2489.05	2408.41	2451.62		2009-04-21	3321.26	3393.28	3258.22	3346.18		2009-04-21	1649.08
2009-04-22	1956.57	1990.26	1874.63	1887.71		2009-04-22	2092.83	2110.16	1945.17	1962.92		2009-04-22	4024.25	4070.09	3746.36	3779.57		2009-04-22	1869.38	1895.21	1783.21	1801.93		2009-04-22	1802.34	1826.06	1717.55	1728.31		2009-04-22	2704.79	2753.77	2530.07	2564.87		2009-04-22	2457.94	2526.52	2368.41	2387.23		2009-04-22	3349.37	3402.53	3142.71	3180.04		2009-04-22	1665.76
2009-04-23	1874.53	1903.91	1842.51	1879.21		2009-04-23	1944.5	2045.43	1933.33	2032.15		2009-04-23	3740.95	3901.28	3655.74	3838.93		2009-04-23	1790.76	1831.41	1765.75	1815.31		2009-04-23	1713.44	1741.36	1687.2	1721.91		2009-04-23	2540.56	2612.54	2485.08	2574.59		2009-04-23	2368.98	2413.59	2335.41	2385.8		2009-04-23	3147.73	3230.02	3088.32	3191.34		2009-04-23	1594.08
2009-04-24	1892.87	1916	1858.86	1871.24		2009-04-24	2043.88	2079.14	1986.16	2032.15		2009-04-24	3835.11	3913.19	3726.14	3788.2		2009-04-24	1824.13	1850.39	1791.12	1807.65		2009-04-24	1726.13	1745.95	1701.84	1710.05		2009-04-24	2584.8	2631.08	2510.97	2535.96		2009-04-24	2401.09	2438.81	2369.87	2392.26		2009-04-24	3208.58	3315.97	3163.12	3224.53		2009-04-24	1615.46
2009-04-27	1866.52	1900.94	1825.6	1849.02		2009-04-27	2024.74	2052.93	1959.28	2015.28		2009-04-27	3774.35	3830.76	3627.75	3675.62		2009-04-27	1804.79	1823.15	1744.45	1756.59		2009-04-27	1704.93	1712.21	1638.33	1649.22		2009-04-27	2522.64	2557.17	2396.67	2427.85		2009-04-27	2394.3	2421.37	2316.88	2334.56		2009-04-27	3205.58	3268.11	3081.63	3124.9		2009-04-27	1592.6
2009-04-28	1831.57	1850.39	1793.43	1822.18		2009-04-28	1989.3	2083.39	1977.16	2059.63		2009-04-28	3628.3	3713.61	3568.13	3655.54		2009-04-28	1746.95	1774.58	1730.07	1758.74		2009-04-28	1635.9	1659.22	1613.48	1642.98		2009-04-28	2406.32	2479.74	2365.97	2440.04		2009-04-28	2320.6	2353.07	2293.66	2325.73		2009-04-28	3103.58	3182.69	3071.45	3148.17		2009-04-28	1510.72
2009-04-29	1826.22	1877.96	1808.6	1866.51		2009-04-29	2063.99	2151.52	2039.75	2114.75		2009-04-29	3623.41	3780	3568.95	3734.91		2009-04-29	1759.13	1802.96	1749.05	1792.37		2009-04-29	1638.47	1684.14	1625.27	1675.02		2009-04-29	2437.63	2509.65	2411.28	2484.14		2009-04-29	2336.3	2408.26	2320.63	2390.39		2009-04-29	3150.21	3271.19	3125.99	3239.62		2009-04-29	1529.1
2009-04-30	1876.62	1898.79	1854.99	1875.77		2009-04-30	2131.91	2159.65	2087.67	2116.38		2009-04-30	3770.6	3839.24	3705.77	3761.1		2009-04-30	1799.11	1824.83	1776.12	1800.01		2009-04-30	1681.83	1710.57	1664.79	1689.32		2009-04-30	2500.44	2563.38	2462.8	2515.82		2009-04-30	2405.61	2452.41	2374.77	2410.05		2009-04-30	3259.69	3421.46	3230.56	3355.7		2009-04-30	1577.43
2009-05-04	1880.02	1944.52	1874.44	1936.2		2009-05-04	2136.38	2298.47	2131.91	2284.18		2009-05-04	3800.61	3973.19	3777.97	3930.44		2009-05-04	1804.47	1855.88	1795.39	1844.72		2009-05-04	1702.63	1798.17	1700.01	1784.42		2009-05-04	2527.62	2622.53	2509.01	2603.24		2009-05-04	2420.39	2495.63	2406.47	2480.03		2009-05-04	3370.6	3478.12	3328.46	3449.61		2009-05-04	1582.19
2009-05-05	1948.16	1978.38	1916.98	1942.27		2009-05-05	2303.24	2323.04	2240.8	2267.21		2009-05-05	3963.31	4024.33	3889.99	3932.89		2009-05-05	1851.91	1890.86	1833.78	1869.53		2009-05-05	1797.64	1822.69	1765.46	1782.26		2009-05-05	2618.56	2688.53	2581.24	2644.24		2009-05-05	2499	2527.02	2449.9	2489.08		2009-05-05	3468.08	3551.85	3414.58	3487.48		2009-05-05	1634.23
2009-05-06	1941.03	1973.28	1923.21	1958.63		2009-05-06	2267.95	2387.23	2257.81	2328.11		2009-05-06	3914.69	4044.68	3860.69	4002.05		2009-05-06	1868.24	1909.02	1850.69	1898.25		2009-05-06	1763.54	1818.55	1744.17	1799.85		2009-05-06	2641.64	2704.18	2607.04	2671.19		2009-05-06	2485.08	2562.7	2468.74	2546.53		2009-05-06	3471.33	3558.97	3432.69	3522.17		2009-05-06	1638.14
2009-05-07	1978.59	2001.34	1929.37	1953.94		2009-05-07	2345.1	2399.41	2271	2375.89		2009-05-07	4063.12	4203.57	3992.98	4057.21		2009-05-07	1907.14	1932.93	1850.29	1889.2		2009-05-07	1815.91	1868.79	1773.5	1800.6		2009-05-07	2677.81	2716.11	2556.13	2617.29		2009-05-07	2559.1	2596.37	2481.74	2537.05		2009-05-07	3535.32	3570.76	3373.7	3456.13		2009-05-07	1674.96
2009-05-08	1951.03	2017.72	1929.97	1998.38		2009-05-08	2343.29	2445.33	2320.26	2365.31		2009-05-08	4032.38	4102.07	3922.22	4015.24		2009-05-08	1879.57	1917.54	1854.6	1893.48		2009-05-08	1786.42	1819.67	1754.99	1799.19		2009-05-08	2592.96	2654.43	2531.39	2604.53		2009-05-08	2519	2557.3	2472.49	2532.09		2009-05-08	3435.1	3495.4	3343.13	3443.75		2009-05-08	1648.96
2009-05-11	2019.23	2060.52	1968.98	1973.44		2009-05-11	2376.25	2409.54	2246.45	2252.87		2009-05-11	4022.03	4089.66	3867.43	3902.21		2009-05-11	1900.06	1920.19	1831.79	1837.67		2009-05-11	1809.71	1867.09	1760.97	1771.34		2009-05-11	2610.95	2654.5	2502.45	2518.69		2009-05-11	2546.36	2568.38	2441.91	2452.48		2009-05-11	3439.47	3490.42	3267.94	3282.9		2009-05-11	1662.94
2009-05-12	1960.7	1991.16	1940.17	1986.03		2009-05-12	2227.01	2354.87	2209.26	2348.18		2009-05-12	3852.37	3973.13	3802.06	3951.95		2009-05-12	1824.78	1872.7	1811.41	1867.22		2009-05-12	1753.74	1850.54	1739.44	1843.13		2009-05-12	2494.74	2582.79	2471.36	2568.73		2009-05-12	2433.11	2492.92	2413.63	2484.2		2009-05-12	3249.09	3357.44	3221.73	3342.57		2009-05-12	1575.78
2009-05-13	2003.39	2078.92	1969.81	2064.12		2009-05-13	2359.53	2486.21	2343.36	2434.39		2009-05-13	3974.44	4111.42	3927.15	4045.48		2009-05-13	1868.85	1899.44	1848.76	1874.92		2009-05-13	1842.74	1891.55	1825.84	1853.09		2009-05-13	2574.42	2635.9	2534.59	2592.99		2009-05-13	2486.45	2516.3	2447.43	2489.38		2009-05-13	3349.04	3406.55	3282.21	3356.79		2009-05-13	1625.55
2009-05-14	2031.21	2060.27	1999.31	2037.04		2009-05-14	2394.01	2484.09	2369.1	2454.53		2009-05-14	3975.56	4062.59	3921.89	3992.8		2009-05-14	1863.67	1899.91	1845.57	1883.88		2009-05-14	1830.74	1852.04	1794.81	1830.65		2009-05-14	2571.82	2619.28	2532.45	2586.99		2009-05-14	2467.57	2493.02	2437.72	2472.23		2009-05-14	3329.1	3387.43	3281.85	3347.6		2009-05-14	1636.61
2009-05-15	2041.4	2056.1	2012	2037.13		2009-05-15	2460.91	2515.57	2417.76	2479.15		2009-05-15	4008.24	4044.03	3936.82	3974.44		2009-05-15	1889.56	1906.85	1861.48	1880.77		2009-05-15	1827.34	1843	1796.68	1815.88		2009-05-15	2593.26	2644.45	2562.99	2607.52		2009-05-15	2476.13	2501.45	2457.21	2477.71		2009-05-15	3350.32	3444.95	3319.63	3397.16		2009-05-15	1655.51
2009-05-18	2033.14	2039.77	1976.28	2024.07		2009-05-18	2451.27	2647.35	2391.62	2610.72		2009-05-18	3959.85	4043.73	3877.15	4020.91		2009-05-18	1878.25	1948.15	1852.6	1911.11		2009-05-18	1805.41	1849.23	1773.39	1838.43		2009-05-18	2600.44	2643.29	2546.9	2619.15		2009-05-18	2469.21	2509.33	2432.86	2499.04		2009-05-18	3391.26	3430.36	3305.48	3392.73		2009-05-18	1649.84
2009-05-19	2057.66	2088.49	2024.43	2049.55		2009-05-19	2625.53	2685.39	2581.81	2615.68		2009-05-19	4052.4	4267.75	3990.97	4239.19		2009-05-19	1921.66	1942.24	1874.77	1899.2		2009-05-19	1847.13	1900.79	1833.05	1869.76		2009-05-19	2635.98	2685.28	2594	2638.75		2009-05-19	2514.82	2559.55	2487.23	2524.39		2009-05-19	3420.64	3474.44	3364.95	3405.11		2009-05-19	1672.3
2009-05-20	2057.69	2087.71	2018.49	2038.57		2009-05-20	2611.57	2756.38	2591.78	2684.54		2009-05-20	4231.46	4326.42	4131.51	4176.27		2009-05-20	1899.26	1919.41	1859.09	1877.26		2009-05-20	1871.36	1892.04	1830.14	1844.7		2009-05-20	2640.29	2694.03	2596.8	2634.19		2009-05-20	2538.6	2565.67	2492.79	2504.94		2009-05-20	3406.34	3460.07	3345.02	3383.72		2009-05-20	1672.72
2009-05-21	2034.73	2086.9	2000.39	2032.41		2009-05-21	2675.26	2738.66	2549.49	2578.27		2009-05-21	4147.78	4276.8	4080.26	4169.02		2009-05-21	1864.89	1908.72	1826.62	1858.47		2009-05-21	1830.46	1858.61	1791.07	1805.8		2009-05-21	2617.38	2658	2536.35	2572.05		2009-05-21	2494.72	2530.21	2446.61	2484.17		2009-05-21	3370.82	3420.71	3282.48	3326.3		2009-05-21	1645.74
2009-05-22	2022.47	2050.8	1992.89	2021.14		2009-05-22	2542.33	2574.87	2458.67	2502.86		2009-05-22	4141.65	4206.03	4047.62	4112.28		2009-05-22	1854.05	1896.56	1840.1	1867.52		2009-05-22	1793.22	1827.89	1772.84	1805.72		2009-05-22	2562.69	2608.74	2523.91	2564.15		2009-05-22	2478.99	2508.39	2451.98	2481.1		2009-05-22	3314.98	3391.27	3279.61	3342.45		2009-05-22	1601.42
2009-05-25	1992.18	2057.67	1951.26	2038.4		2009-05-25	2416.31	2539.21	2374.94	2515.17		2009-05-25	4009.93	4268.97	3961.11	4213.93		2009-05-25	1834.11	1885.44	1803.91	1869.27		2009-05-25	1766.29	1805.95	1732.26	1790.16		2009-05-25	2501.93	2573.91	2454.61	2553.3		2009-05-25	2430.64	2480.86	2394.48	2470.15		2009-05-25	3268.13	3353.03	3184.58	3311.95		2009-05-25	1572.26
2009-05-26	2040.91	2069.17	2005.84	2028.96		2009-05-26	2506.83	2517.79	2380.14	2397.42		2009-05-26	4210.05	4289.12	4100.8	4119.45		2009-05-26	1872.58	1907.91	1849.48	1865.52		2009-05-26	1791.61	1817.33	1760.29	1772.89		2009-05-26	2554.94	2620.01	2522.68	2559.72		2009-05-26	2470.25	2501.51	2431.93	2445.98		2009-05-26	3315.57	3379.15	3233.76	3276.28		2009-05-26	1606.91
2009-05-27	2039.1	2102.08	2024.44	2079.88		2009-05-27	2414.42	2458.11	2370.77	2407.54		2009-05-27	4151.06	4240.52	4069.5	4178.41		2009-05-27	1874.54	1890.8	1833.26	1853.85		2009-05-27	1780.38	1817.83	1757.51	1797.64		2009-05-27	2570.54	2609.78	2521.31	2563.76		2009-05-27	2454.74	2474.66	2417.89	2444.84		2009-05-27	3287.62	3338.42	3222.23	3271.62		2009-05-27	1618
2009-06-01	2123.57	2162.12	2090.89	2129.38		2009-06-01	2466.6	2589.36	2451.7	2571.64		2009-06-01	4273.52	4453.44	4250.07	4388.12		2009-06-01	1866.02	1903.92	1849.21	1886.28		2009-06-01	1807.17	1875.45	1795.01	1858.63		2009-06-01	2579.34	2626.46	2552.73	2599.26		2009-06-01	2466.11	2516.67	2451.91	2502.69		2009-06-01	3298.16	3382.49	3270.39	3349.83		2009-06-01	1628.25
2009-06-02	2141.36	2169.9	2095.77	2123.69		2009-06-02	2601.99	2624.53	2523.58	2543.09		2009-06-02	4449.66	4577.3	4350.49	4419.73		2009-06-02	1895.47	1921.87	1871.87	1891.65		2009-06-02	1872.45	1909.73	1841.36	1863.3		2009-06-02	2611.27	2709.86	2581.5	2666.87		2009-06-02	2520.95	2554.78	2486.83	2515.25		2009-06-02	3358.59	3402.07	3311.22	3341.53		2009-06-02	1644.9
2009-06-03	2119.98	2148.76	2091.63	2131.12		2009-06-03	2538.67	2601.62	2522.64	2575.17		2009-06-03	4421.85	4609.36	4376.12	4581.95		2009-06-03	1890.66	1915.84	1866.48	1894.49		2009-06-03	1868.4	1921.23	1845.94	1908.81		2009-06-03	2670.12	2704.02	2624.38	2662.71		2009-06-03	2513.99	2556.85	2489.71	2540.02		2009-06-03	3342.42	3392.44	3289.93	3348.94		2009-06-03	1654.55
2009-06-04	2114.31	2145.21	2076.68	2113.22		2009-06-04	2542.73	2590.17	2480.43	2575.23		2009-06-04	4498.75	4735.15	4422.36	4640.6		2009-06-04	1888.07	1949.36	1854.64	1928.62		2009-06-04	1900.99	2032.96	1884.9	1986.46		2009-06-04	2655.57	2680.44	2577.13	2625.52		2009-06-04	2538.22	2602.37	2505.26	2546.77		2009-06-04	3338.8	3414.56	3254.47	3368.35		2009-06-04	1667.2
2009-06-05	2129.64	2147.73	2083.21	2098.62		2009-06-05	2590.61	2639	2569.94	2591.36		2009-06-05	4711.06	4867.16	4590.29	4637.4		2009-06-05	1929.84	1947.88	1886.83	1897.1		2009-06-05	1988.58	2060.54	1954.28	1967.5		2009-06-05	2633.22	2694.92	2589.86	2625.04		2009-06-05	2550.9	2579.36	2500.97	2520.8		2009-06-05	3364.82	3393.91	3308.87	3331.22		2009-06-05	1703.93
2009-06-08	2100.12	2128.54	2069.18	2092.97		2009-06-08	2583.06	2605.79	2510.85	2546.38		2009-06-08	4592.1	4724.55	4456.03	4614.15		2009-06-08	1899.17	1923.27	1861.33	1886.83		2009-06-08	1969.33	2009.32	1921.86	1970.76		2009-06-08	2619.81	2663.73	2575.93	2613.1		2009-06-08	2525.53	2565.87	2493.22	2530.23		2009-06-08	3330	3366.31	3219.8	3264.28		2009-06-08	1711.26
2009-06-09	2092.49	2118.93	2051.15	2099.32		2009-06-09	2546.38	2580.44	2452.9	2519.04		2009-06-09	4589.02	4643.55	4390.11	4547.66		2009-06-09	1884.49	1907.02	1843.95	1887		2009-06-09	1969.29	2007.75	1914.78	1978.4		2009-06-09	2610.25	2646.06	2539.59	2611.74		2009-06-09	2531.77	2556.37	2475.83	2536.69		2009-06-09	3259.62	3304.97	3157.57	3248.43		2009-06-09	1704.56
2009-06-10	2111.59	2140.42	2089.08	2120.71		2009-06-10	2546.83	2582.53	2501.77	2558.97		2009-06-10	4622.48	4686.74	4507.23	4591.8		2009-06-10	1888.37	1929.13	1866.21	1911.04		2009-06-10	1980.64	2039.26	1952.2	2013.61		2009-06-10	2617.52	2673.46	2591.18	2647.6		2009-06-10	2548.39	2651.27	2529.82	2618.15		2009-06-10	3247.23	3365.22	3219.83	3332.7		2009-06-10	1705.72
2009-06-11	2122.88	2141.64	2092.94	2106.34		2009-06-11	2554.61	2571.12	2494.45	2509.28		2009-06-11	4550.49	4633.05	4456.69	4512.64		2009-06-11	1907.84	1934.04	1879.1	1892.79		2009-06-11	2012.52	2035.03	1958.35	1973.51		2009-06-11	2643.83	2703.71	2608.38	2640.89		2009-06-11	2616.82	2637.77	2546.55	2564.48		2009-06-11	3326.62	3364.06	3254.22	3284.6		2009-06-11	1716.5
[truncated: 3,396 more rows]
[truncated: 108 more columns]
